# Supplementary material for: Glycomic Characterization of Induced Pluripotent Stem Cells Derived from a Patient Suffering from Phosphomannomutase 2 Congenital Disorder of Glycosylation (PMM2-CDG)
Source: Mol Cell Proteomics. 2016 Jan 19;15(4):1435–52. doi: 10.1074/mcp.M115.054122 (PMC4824866; doi:10.1074/mcp.M115.054122)
Supplement: Supplemental Data [file 10.1074_M115.054122_mcp.M115.054122-2.xlsx]

## Sheet: Tabelle1
		raw (not normalized)			PMM2-iPSC-C3 / CBiPSC2				ES03 / CBiPSC2				CBiPSC2 vs. PMM2-iPSC	PMM2-iPSC-C3 / ES03
sort	id	CBiPSC2	ES03	PMM2-iPSC-C3	CBiPSC2	PMM2-iPSC-C3	Fold Change	pval	CBiPSC2	ES03	Fold Change	pval	baseMean	ES03	PMM2-iPSC-C3	Fold Change	pval
1	C9orf152_chr9_-_112961846_112970413	0	0	5	0	4.07968	Inf	0.910229	0	0	NA	NA	1.36793	0	4.07968	Inf	0.910127
2	ELMO2_chr20_-_44994690_45035271	1200	1375	1544	1152.8	1476.84	1.2811	0.535239	1152.8	1196.99	1.03834	0.92633	1285.39	1196.99	1476.84	1.2338	0.599
3	RPS11_chr19_+_49999634_50002944	12337	12057	9865	12655.4	9412.85	0.743783	0.413482	12655.4	10698.8	0.845399	0.642213	11010.7	10698.8	9412.85	0.879801	0.723254
4	CREB3L1_chr11_+_46299228_46342972	258	65	343	361.47	504.861	1.39669	0.493025	361.47	101.374	0.280449	0.012033	325.024	101.374	504.861	4.98019	0.00173619
5	PNMA1_chr14_-_74178486_74181128	422	390	508	465.027	624.191	1.34227	0.515175	465.027	491.273	1.05644	0.90628	530.88	491.273	624.191	1.27056	0.596664
6	MMP2_chr16_+_55513081_55540586	5773	2674	3789	6195.8	3649.28	0.588992	0.151701	6195.8	2501.2	0.403694	0.0150712	4149.66	2501.2	3649.28	1.45901	0.305618
7	TMEM216_chr11_+_61159832_61166335	654	596	405	735.641	508.94	0.691832	0.404106	735.641	710.592	0.965949	0.939352	657.014	710.592	508.94	0.716221	0.449833
8	TRAF3IP2-AS1_chr6_+_111804675_111923497	300	140	158	191.482	103.012	0.537973	0.365459	191.482	93.5759	0.488694	0.296507	130.438	93.5759	103.012	1.10084	0.898941
9	C10orf90_chr10_-_128113574_128210010	0	10	15	0	16.3187	Inf	0.334833	0	13.6465	Inf	0.359531	10.0561	13.6465	16.3187	1.19582	0.969636
10	LOC653712_chr3_-_128580351_128590384	7	11	7	7.81558	8.15936	1.04399	1	7.81558	17.5455	2.24494	0.794785	11.2611	17.5455	8.15936	0.465041	0.806763
11	ZHX3_chr20_-_39807089_39928739	419	284	280	453.303	326.375	0.719991	0.498464	453.303	327.516	0.722508	0.502714	372.062	327.516	326.375	0.996516	0.999278
12	ERCC5_chr13_+_103498191_103528351	987	1332	1130	892.93	1149.45	1.28728	0.537503	892.93	1089.77	1.22044	0.62681	1052.11	1089.77	1149.45	1.05477	0.89756
13	GPR98_chr5_+_89854617_90460033	5646	4889	4217	4957.03	3753.31	0.757169	0.452013	4957.03	3343.39	0.674474	0.287562	4050.43	3343.39	3753.31	1.12261	0.754681
14	RXFP3_chr5_+_33936491_33939023	0	2	0	0	0	NA	NA	0	1.9495	Inf	0.97589	0.654907	1.9495	0	0	0.976955
15	APBB2_chr4_-_40812044_41216635	2388	3473	4186	1969.53	3702.31	1.8798	0.096508	1969.53	2429.07	1.23333	0.578775	2720.44	2429.07	3702.31	1.52417	0.264952
16	KLHL13_chrX_-_117031776_117251303	366	323	159	248.145	104.032	0.419239	0.103631	248.145	198.849	0.801342	0.675701	185.22	198.849	104.032	0.523171	0.225044
17	PDCL3_chr2_+_101179418_101193201	167	204	194	109.418	130.55	1.19313	0.812766	109.418	130.616	1.19374	0.811905	124.488	130.616	130.55	0.999491	1
18	AEN_chr15_+_89164527_89175512	8127	10521	9373	8522.89	8897.79	1.04399	0.905743	8522.89	8995.95	1.05551	0.881779	8874.73	8995.95	8897.79	0.989088	0.976105
19	DECR1_chr8_+_91013580_91064227	353	506	396	314.577	369.211	1.17368	0.74712	314.577	418.167	1.3293	0.563033	370.177	418.167	369.211	0.882927	0.802114
20	SALL1_chr16_-_51169886_51185183	2995	1449	1220	2969.92	1188.21	0.400081	0.0192936	2969.92	1259.38	0.424044	0.0280518	1821.3	1259.38	1188.21	0.94349	0.881758
21	CADM4_chr19_-_44126522_44143991	372	306	384	541.229	544.638	1.0063	0.991916	541.229	486.4	0.898695	0.810879	528.221	486.4	544.638	1.11973	0.799945
22	RPS18_chr6_+_33239852_33244281	827	907	861	811.843	895.49	1.10303	0.817738	811.843	853.88	1.05178	0.906601	860.414	853.88	895.49	1.04873	0.91202
23	SLC10A7_chr4_-_147175137_147443123	214	247	157	91.833	73.4343	0.79965	0.779179	91.833	99.4243	1.08266	0.926486	88.9383	99.4243	73.4343	0.738594	0.699229
24	BRIX1_chr5_+_34915820_34925787	1744	2388	1559	1309.11	1485	1.13436	0.751237	1309.11	1713.61	1.30899	0.497197	1514.3	1713.61	1485	0.866595	0.718347
25	LMAN1_chr18_-_56995056_57026508	5986	5984	4521	5793.3	5283.19	0.911949	0.801786	5793.3	5129.13	0.885356	0.740006	5444.83	5129.13	5283.19	1.03004	0.936042
26	CHD8_chr14_-_21853353_21905457	8545	9585	8587	7682.71	7273.05	0.946678	0.880322	7682.71	7135.16	0.928729	0.838874	7422	7135.16	7273.05	1.01933	0.958254
27	SUMO1_chr2_-_203070903_203103322	1041	1294	660	707.31	544.638	0.770013	0.551028	707.31	798.319	1.12867	0.78277	688.917	798.319	544.638	0.68223	0.382494
28	BSN-AS2_chr3_-_49586739_49591799	6	6	3	6.83863	4.07968	0.596564	0.934637	6.83863	6.82324	0.99775	1	5.96231	6.82324	4.07968	0.59791	0.935096
29	BOLA3-AS1_chr2_+_74375108_74379516	295	153	83	341.931	120.351	0.351973	0.0774628	341.931	212.495	0.621455	0.412554	226.849	212.495	120.351	0.566369	0.33427
30	UQCR11_chr19_-_1597154_1605483	2228	2066	1884	2408.17	2052.08	0.852131	0.67606	2408.17	2012.86	0.835843	0.639444	2174.97	2012.86	2052.08	1.01949	0.960707
31	DDB1_chr11_-_61066919_61100684	18393	23667	19500	16534.8	16518.6	0.999021	0.997958	16534.8	20356.6	1.23114	0.562761	17943.7	20356.6	16518.6	0.811461	0.561036
32	MYO9B_chr19_+_17186591_17324104	2269	1889	2610	3284.5	3565.64	1.0856	0.826198	3284.5	2448.57	0.745493	0.432041	3123.85	2448.57	3565.64	1.45622	0.315206
33	MMP7_chr11_-_102391239_102401478	0	0	2	0	0	NA	NA	0	0	NA	NA	0	0	0	NA	NA
34	CRNKL1_chr20_-_20015012_20036690	1824	2379	1682	1498.64	1635.95	1.09163	0.823819	1498.64	1738.95	1.16036	0.704715	1637.23	1738.95	1635.95	0.94077	0.877037
35	XAB2_chr19_-_7684411_7694439	1453	1705	1510	2110.21	2080.64	0.985988	0.971541	2110.21	2304.31	1.09198	0.818727	2182.14	2304.31	2080.64	0.902935	0.790261
36	RTN1_chr14_-_60062694_60337557	36	22	54	58.6168	89.753	1.53118	0.60865	58.6168	40.9394	0.698425	0.676568	63.5807	40.9394	89.753	2.19234	0.346293
37	KLHL14_chr18_-_30252634_30352974	117	111	49	101.602	40.7968	0.401534	0.256698	101.602	113.071	1.11287	0.898643	85.8681	113.071	40.7968	0.360808	0.205032
38	TBX10_chr11_-_67398774_67407031	0	0	0	0	0	NA	NA	0	0	NA	NA	0	0	0	NA	NA
39	UTY_chrY_-_15360259_15592550	1548	113	1442	1252.45	1385.05	1.10588	0.816406	1252.45	77.9799	0.0622621	1.77021e-08	912.241	77.9799	1385.05	17.7617	6.57826e-09
40	CENPQ_chr6_+_49431096_49460820	769	587	468	480.658	308.016	0.640822	0.377214	480.658	282.677	0.588104	0.292522	360.052	282.677	308.016	1.08964	0.869152
41	ZBTB12_chr6_-_31867394_31869769	185	125	124	488.473	361.052	0.739143	0.522044	488.473	434.738	0.889993	0.80642	431.549	434.738	361.052	0.830505	0.695576
42	ZAR1L_chr13_-_32877908_32886091	8	0	2	9.76947	2.03984	0.208798	0.820956	9.76947	0	0	0.641266	3.97283	0	2.03984	Inf	0.862647
43	DTNBP1_chr6_-_15523032_15663289	77	65	83	103.556	112.191	1.08338	0.924642	103.556	93.5759	0.903622	0.902931	103.916	93.5759	112.191	1.19893	0.818903
44	KBTBD8_chr3_+_67048727_67061632	936	1780	1066	605.707	954.646	1.57608	0.282116	605.707	1175.55	1.94078	0.11785	918.914	1175.55	954.646	0.812086	0.621332
45	ZEB1_chr10_+_31608101_31818742	383	29	145	155.335	67.3148	0.433353	0.191311	155.335	21.4445	0.138053	0.00398892	82.0678	21.4445	67.3148	3.13903	0.0940556
46	FAT4_chr4_+_126237567_126414087	3097	3038	2928	2866.36	2898.61	1.01125	0.977114	2866.36	2466.11	0.860364	0.691532	2765.32	2466.11	2898.61	1.17538	0.669965
47	LOC100216546_chr7_-_104622194_104631612	318	319	324	211.021	263.139	1.24699	0.706013	211.021	198.849	0.942319	0.924181	226.071	198.849	263.139	1.32332	0.631207
48	MIER1_chr1_+_67390578_67454302	2554	2212	1277	2071.13	1191.27	0.575178	0.160776	2071.13	1561.55	0.75396	0.471819	1621.26	1561.55	1191.27	0.762876	0.491418
49	CHD9_chr16_+_53088945_53361414	3002	1661	1911	2471.68	1844.02	0.746059	0.443482	2471.68	1057.6	0.427889	0.0283036	1805.67	1057.6	1844.02	1.74358	0.148264
50	STK16_chr2_+_220110192_220115059	495	510	493	541.229	602.773	1.11371	0.811908	541.229	626.763	1.15804	0.744495	594.867	626.763	602.773	0.961724	0.932998
51	TOB2_chr22_-_41829492_41843027	1334	1499	1515	1494.73	1687.97	1.12928	0.756136	1494.73	1561.55	1.0447	0.911859	1593.76	1561.55	1687.97	1.08096	0.842764
52	BANK1_chr4_+_102711764_102995969	3	11	35	1.95389	24.4781	12.5279	0.318963	1.95389	7.79799	3.991	0.625412	11.485	7.79799	24.4781	3.13903	0.617066
53	GRM2_chr3_+_51741081_51752625	102	70	76	134.819	116.271	0.862425	0.845317	134.819	115.02	0.853148	0.833285	123.012	115.02	116.271	1.01087	0.997566
54	PROSC_chr8_+_37620101_37637286	918	926	811	836.267	807.777	0.965932	0.93729	836.267	793.445	0.948795	0.903793	818.924	793.445	807.777	1.01806	0.968749
55	SPIN2B_chrX_-_57146115_57147979	28	39	34	39.0779	47.9363	1.22669	0.872049	39.0779	62.3839	1.5964	0.690806	50.1856	62.3839	47.9363	0.768408	0.826979
56	PIR_chrX_-_15402924_15511711	488	789	226	533.413	283.538	0.531554	0.160633	533.413	922.112	1.7287	0.219652	584.414	922.112	283.538	0.307487	0.00978481
57	IPO9_chr1_+_201798288_201853422	6687	7007	5305	5793.3	4754.87	0.820754	0.590001	5793.3	5269.49	0.909584	0.795999	5314.83	5269.49	4754.87	0.902339	0.779334
58	FLJ26850_chr19_+_50553937_50570052	2	2	1	1.95389	0	0	0.873014	1.95389	1.9495	0.99775	1	1.31268	1.9495	0	0	0.873325
59	EVC_chr4_+_5712924_5816031	418	346	336	546.113	504.861	0.924461	0.865972	546.113	540.985	0.99061	0.986566	534.865	540.985	504.861	0.933224	0.882358
60	KIAA1199_chr15_+_81071712_81243999	17	35	31	23.4467	55.0757	2.34897	0.355902	23.4467	64.3334	2.74381	0.272466	47.9722	64.3334	55.0757	0.856098	0.873207
61	SORL1_chr11_+_121322912_121504471	3865	5830	3832	3729.98	3718.63	0.996956	0.994004	3729.98	4768.47	1.27842	0.50735	4104.46	4768.47	3718.63	0.779837	0.502246
62	NAT10_chr11_+_34127111_34168458	3134	4582	2757	3142.84	2608.96	0.830127	0.618629	3142.84	3965.28	1.26169	0.533822	3264.9	3965.28	2608.96	0.657951	0.263717
63	CHD1_chr5_-_98190908_98262238	4592	4673	3259	4089.5	3445.29	0.842473	0.6444	4089.5	3528.59	0.862841	0.691115	3717.32	3528.59	3445.29	0.976393	0.949226
64	SYN3_chr22_-_32908540_33454377	598	343	257	672.14	320.255	0.476471	0.115398	672.14	439.612	0.654048	0.363341	481.338	439.612	320.255	0.728495	0.500652
65	SLC22A2_chr6_-_160637794_160679963	10	28	26	12.7003	32.6375	2.56982	0.520885	12.7003	44.8384	3.5305	0.384865	30.2818	44.8384	32.6375	0.72789	0.829199
66	SERPINF1_chr17_+_1665259_1680859	407	339	700	454.28	876.112	1.92857	0.121619	454.28	429.864	0.946253	0.899755	591.102	429.864	876.112	2.03811	0.0938394
67	WDR34_chr9_-_131395940_131419129	1555	1335	1385	4233.11	3163.79	0.747392	0.435543	4233.11	3292.7	0.777844	0.500791	3592.03	3292.7	3163.79	0.960851	0.915288
68	C9orf11_chr9_-_27284654_27297137	7	3	1	4.88473	1.01992	0.208798	0.899566	4.88473	1.9495	0.3991	0.942751	2.64132	1.9495	1.01992	0.523171	1
69	EPT1_chr2_+_26568954_26618759	4733	5946	3801	4233.11	4465.21	1.05483	0.885464	4233.11	4914.68	1.16101	0.686215	4573.28	4914.68	4465.21	0.908545	0.795372
70	TAOK3_chr12_-_118587606_118810750	189	374	251	166.081	232.542	1.40017	0.543726	166.081	317.768	1.91333	0.239256	240.632	317.768	232.542	0.731798	0.569992
71	STK25_chr2_-_242434432_242448034	3640	4284	4510	5240.34	6082.81	1.16076	0.684523	5240.34	5595.06	1.06769	0.858467	5683.31	5595.06	6082.81	1.08718	0.819897
72	CDC25B_chr20_+_3776401_3786761	992	515	426	1471.28	616.032	0.418704	0.0369389	1471.28	781.748	0.531338	0.126618	964.479	781.748	616.032	0.788018	0.565407
73	BMP3_chr4_+_81952119_81978685	0	0	39	0	22.4383	Inf	0.402895	0	0	NA	NA	7.5236	0	22.4383	Inf	0.402649
74	TMEM180_chr10_+_104221170_104236802	96	363	190	158.265	312.096	1.97198	0.194521	158.265	563.405	3.55987	0.0166233	347.194	563.405	312.096	0.553946	0.252936
75	MAP1LC3C_chr1_-_242158792_242162385	40	44	53	45.9165	71.3944	1.55488	0.652034	45.9165	60.4344	1.31618	0.784987	59.6985	60.4344	71.3944	1.18135	0.871183
76	MIR564_chr3_+_44903380_44903473	15	8	7	31.2623	12.239	0.391495	0.601215	31.2623	13.6465	0.436515	0.642728	19.2125	13.6465	12.239	0.896865	0.985052
77	CRYGC_chr2_-_208992861_208994554	0	0	0	0	0	NA	NA	0	0	NA	NA	0	0	0	NA	NA
78	POU3F1_chr1_-_38509523_38512450	51	120	45	134.819	130.55	0.968336	0.965656	134.819	420.117	3.11616	0.0510265	230.293	420.117	130.55	0.310747	0.0453118
79	LINC00460_chr13_+_107028911_107030142	0	3	0	0	0	NA	NA	0	2.92425	Inf	0.753366	0.98236	2.92425	0	0	0.760354
80	USP6NL_chr10_-_11502509_11653679	1857	2065	1786	1435.14	1552.32	1.08165	0.842714	1435.14	1431.91	0.99775	0.996801	1484.66	1431.91	1552.32	1.08409	0.838228
81	ABCD4_chr14_-_74751980_74769767	1160	1151	1160	1123.49	1145.37	1.01948	0.963663	1123.49	1022.51	0.910121	0.817496	1105.76	1022.51	1145.37	1.12015	0.780739
82	C11orf93_chr11_+_111169976_111179353	6	17	4	6.83863	4.07968	0.596564	0.884087	6.83863	29.2425	4.27607	0.533987	13.4937	29.2425	4.07968	0.139512	0.416953
83	TEK_chr9_+_27109147_27230172	3497	2888	1882	3286.45	1858.3	0.565442	0.135596	3286.45	2329.65	0.708865	0.365609	2512.08	2329.65	1858.3	0.797672	0.552613
84	SLC25A46_chr5_+_110074754_110098484	617	1727	1580	453.303	1544.16	3.40646	0.0034537	453.303	1200.89	2.6492	0.0189832	1073.79	1200.89	1544.16	1.28585	0.537069
85	LARP7_chr4_+_113558120_113578748	774	815	611	573.468	509.96	0.889257	0.795144	573.468	534.162	0.93146	0.876225	543.492	534.162	509.96	0.954692	0.920424
86	MT1JP_chr16_+_56669651_56670998	1	1	3	0.976947	4.07968	4.17595	0.948088	0.976947	0	0	0.999869	1.69681	0	4.07968	Inf	0.89123
87	PHF20_chr20_+_34359923_34538288	2426	1969	1655	2210.83	1625.75	0.735358	0.425985	2210.83	1613.21	0.729684	0.414279	1831.33	1613.21	1625.75	1.00778	0.985221
88	CPNE4_chr3_-_131253577_131753844	20	44	89	17.585	81.5936	4.63994	0.141158	17.585	41.9142	2.38351	0.408545	47.359	41.9142	81.5936	1.94668	0.507128
89	GTPBP1_chr22_+_39101807_39129592	2365	2715	2513	2854.64	3051.6	1.069	0.859293	2854.64	3056.81	1.07082	0.855661	3011.11	3056.81	3051.6	0.998296	0.997064
90	HNF1A-AS1_chr12_-_121407641_121410095	15	2	2	12.7003	2.03984	0.160613	0.773793	12.7003	0	0	0.594268	4.9595	0	2.03984	Inf	0.856195
91	RAB33B_chr4_+_140374961_140397069	567	906	716	289.176	620.112	2.14441	0.108338	289.176	513.692	1.7764	0.22512	477.843	513.692	620.112	1.20717	0.689726
92	ALDOC_chr17_-_26900133_26903951	1377	901	616	1574.84	769.02	0.488317	0.0807638	1574.84	1013.74	0.643709	0.279801	1128.57	1013.74	769.02	0.758598	0.498925
93	ZNF212_chr7_+_148936742_148952700	306	338	261	348.77	326.375	0.935787	0.897081	348.77	427.915	1.22692	0.679887	370.599	427.915	326.375	0.76271	0.584366
94	NUDT1_chr7_+_2281857_2290780	990	635	791	1332.56	1019.92	0.765387	0.514796	1332.56	885.072	0.664191	0.319284	1087.91	885.072	1019.92	1.15236	0.730846
95	RFPL2_chr22_-_32586422_32600718	3	3	1	2.93084	0	0	0.903885	2.93084	2.92425	0.99775	1	1.96902	2.92425	0	0	0.904038
96	ZNF83_chr19_-_53115618_53193886	1074	540	386	804.027	312.096	0.388165	0.0434979	804.027	360.657	0.448563	0.0853239	496.478	360.657	312.096	0.865353	0.759088
97	IPW_chr15_+_25361692_25367623	3700	4532	2910	3143.82	3088.32	0.982348	0.962677	3143.82	3388.23	1.07774	0.841806	3232.11	3388.23	3088.32	0.911486	0.804811
98	GDPD5_chr11_-_75145685_75236599	529	599	822	1335.49	1942.95	1.45486	0.341442	1335.49	1594.69	1.19409	0.652635	1636.78	1594.69	1942.95	1.21839	0.615798
99	LOC100128788_chr16_-_2787077_2802601	18	1	5	27.3545	6.11952	0.223712	0.565553	27.3545	0	0	0.181668	11.2607	0	6.11952	Inf	0.412623
100	PDCD4_chr10_+_112631553_112659764	405	598	324	291.13	265.179	0.910862	0.863131	291.13	405.495	1.39283	0.527697	323.144	405.495	265.179	0.653964	0.418783
101	CEP350_chr1_+_179923908_180084015	4610	5725	4346	4231.16	4546.81	1.0746	0.845947	4231.16	4379.55	1.03507	0.926069	4420.21	4379.55	4546.81	1.03819	0.9196
102	CIAO1_chr2_+_96931884_96939900	2180	2185	1825	1927.52	1745.08	0.905354	0.798658	1927.52	1734.08	0.899644	0.785994	1816.56	1734.08	1745.08	1.00635	0.988156
103	SELL_chr1_-_169659806_169680843	3	39	26	1.95389	14.2789	7.30791	0.489841	1.95389	25.3435	12.9707	0.361892	13.9593	25.3435	14.2789	0.563415	0.823401
104	LTBP4_chr19_+_41099072_41135725	549	210	319	1381.4	811.857	0.587704	0.194329	1381.4	637.486	0.461477	0.0605649	951.418	637.486	811.857	1.27353	0.555748
105	DCAF4L1_chr4_+_41983713_41988484	9	15	7	7.81558	4.07968	0.521994	0.891379	7.81558	11.697	1.49662	0.929076	7.92846	11.697	4.07968	0.348781	0.794545
106	SIRT6_chr19_-_4174106_4182596	275	254	329	691.678	828.175	1.19734	0.674903	691.678	755.43	1.09217	0.838524	764.318	755.43	828.175	1.0963	0.831406
107	PPIL1_chr6_-_36822606_36842800	3503	4113	2896	3312.83	2855.78	0.862036	0.692503	3312.83	3370.68	1.01746	0.963724	3205.14	3370.68	2855.78	0.847241	0.658752
108	ABR_chr17_-_906758_1090616	982	733	1360	1453.7	1880.73	1.29376	0.508386	1453.7	1089.77	0.749653	0.460088	1486.09	1089.77	1880.73	1.72581	0.162931
109	STK17A_chr7_+_43622692_43666978	806	1134	989	599.845	843.474	1.40615	0.433296	599.845	738.859	1.23175	0.632367	732.965	738.859	843.474	1.14159	0.761437
110	FOXE1_chr9_+_100615537_100618997	0	28	53	0	79.5538	Inf	0.00618654	0	41.9142	Inf	0.0155682	40.7551	41.9142	79.5538	1.89802	0.628116
111	PCDHA13_chr5_+_140261854_140391929	985	1803	1745	978.901	1632.89	1.66809	0.202381	978.901	1560.57	1.59421	0.244817	1401.31	1560.57	1632.89	1.04634	0.910675
112	SIAH3_chr13_-_46354416_46425846	5	1	2	5.86168	2.03984	0.347996	0.825469	5.86168	0	0	0.536807	2.65729	0	2.03984	Inf	0.781792
113	CD38_chr4_+_15779931_15850706	4	1	1	2.93084	0	0	0.932277	2.93084	0	0	0.930146	0.986661	0	0	NA	NA
114	CNGA3_chr2_+_98962618_99015064	1	1	13	0.976947	14.2789	14.6158	0.666415	0.976947	0	0	0.999668	5.11663	0	14.2789	Inf	0.553457
115	ZDHHC6_chr10_-_114190058_114206672	776	1338	1000	535.367	843.474	1.57551	0.29444	535.367	900.668	1.68234	0.230286	765.616	900.668	843.474	0.936499	0.880724
116	NEFH_chr22_+_29876181_29887277	107	135	118	178.781	210.104	1.1752	0.785893	178.781	247.586	1.38485	0.576897	213.808	247.586	210.104	0.848608	0.780745
117	CTDSP2_chr12_-_58213710_58240747	2646	2256	3180	2846.82	3066.9	1.07731	0.84375	2846.82	2169.79	0.762179	0.471572	2715.63	2169.79	3066.9	1.41346	0.359365
118	GUSBP9_dup1_chr5_-_69812079_69851150	13	7	10	15.6312	10.1992	0.652492	0.888744	15.6312	7.79799	0.498875	0.808621	11.3016	7.79799	10.1992	1.30793	0.949938
119	PGBD5_chr1_-_230457392_230561674	367	532	611	478.704	822.056	1.71725	0.217093	478.704	747.632	1.56178	0.308286	687.949	747.632	822.056	1.09955	0.829022
120	ZNF257_chr19_+_22235266_22273903	18	43	497	11.7234	344.733	29.4056	0.000174107	11.7234	27.293	2.32808	0.33854	128.705	27.293	344.733	12.6308	0.00248797
121	CCNY_chr10_+_35535953_35860847	2319	2194	2416	1883.55	2127.55	1.12954	0.75382	1883.55	1532.3	0.813518	0.595016	1862.23	1532.3	2127.55	1.38847	0.398083
122	RMND5B_chr5_+_177558028_177575479	869	1342	905	1295.43	1344.26	1.03769	0.926837	1295.43	1822.78	1.40708	0.388378	1499.17	1822.78	1344.26	0.737475	0.44184
123	C11orf88_chr11_+_111385510_111407756	1	2	25	0.976947	20.3984	20.8798	0.517871	0.976947	0	0	0.999578	7.16852	0	20.3984	Inf	0.400841
124	EXOSC7_chr3_+_45017741_45054158	1362	1574	972	1290.55	979.124	0.758689	0.493819	1290.55	1339.3	1.03778	0.927824	1212.68	1339.3	979.124	0.731069	0.43764
125	ROR2_chr9_-_94484878_94712444	648	333	854	849.944	1103.55	1.29838	0.541658	849.944	524.415	0.616999	0.261282	832.326	524.415	1103.55	2.10435	0.0848667
126	LOC338758_chr12_+_90102732_90105729	22	13	15	23.4467	16.3187	0.695992	0.858382	23.4467	17.5455	0.748312	0.88939	19.2592	17.5455	16.3187	0.930082	0.993837
127	C5orf65_chr5_-_138727635_138730885	40	29	62	107.464	183.586	1.70834	0.458094	107.464	93.5759	0.870763	0.856624	129.17	93.5759	183.586	1.96189	0.351607
128	MAOA_chrX_+_43515409_43606068	250	416	82	160.219	49.9761	0.311923	0.0811609	160.219	261.233	1.63047	0.446705	158.452	261.233	49.9761	0.191309	0.0145775
129	RGPD1_dup2_chr2_-_88055479_88285309	2	14	0	0.976947	0	0	1	0.976947	9.74749	9.9775	0.668136	3.60342	9.74749	0	0	0.538866
130	GYPC_chr2_+_127413511_127454251	697	451	823	787.419	1017.88	1.29268	0.540873	787.419	566.329	0.719222	0.433702	796.631	566.329	1017.88	1.79733	0.164525
131	RNF4_chr4_+_2470795_2517586	2297	2569	2466	2229.39	2333.58	1.04673	0.905532	2229.39	2286.76	1.02573	0.947745	2301.18	2286.76	2333.58	1.02047	0.958496
132	EMC1_chr1_-_19544584_19578046	2408	2818	3415	2361.28	3198.47	1.35455	0.421487	2361.28	2509	1.06256	0.872764	2710.24	2509	3198.47	1.2748	0.519952
133	HDAC7_chr12_-_48176507_48213763	1231	1498	1811	3098.88	4355.06	1.40537	0.360672	3098.88	3704.04	1.19529	0.631475	3747.81	3704.04	4355.06	1.17576	0.663226
134	PLEKHG4_chr16_+_67311413_67323403	146	183	115	398.594	328.414	0.823931	0.67996	398.594	571.203	1.43304	0.438647	436.192	571.203	328.414	0.574953	0.235233
135	GRB2_chr17_-_73314157_73401790	3769	4841	3676	3729.98	3526.89	0.94555	0.880733	3729.98	4117.34	1.10385	0.790627	3821.43	4117.34	3526.89	0.856594	0.677399
136	LINC00597_chr15_-_77516250_77517746	17	10	2	11.7234	2.03984	0.173998	0.650557	11.7234	7.79799	0.665166	0.922368	7.25024	7.79799	2.03984	0.261586	0.746636
137	AGPHD1_chr15_+_78799906_78829715	41	28	42	37.124	35.6972	0.961567	0.993	37.124	27.293	0.735184	0.836633	33.6358	27.293	35.6972	1.30793	0.860285
138	HSPC072_chr20_-_18768615_18775228	5	6	0	3.90779	0	0	0.834026	3.90779	3.89899	0.99775	1	2.62536	3.89899	0	0	0.834236
139	DUS3L_chr19_-_5785153_5791249	678	770	707	1723.33	1695.11	0.983621	0.967269	1723.33	1897.84	1.10126	0.804783	1786.08	1897.84	1695.11	0.89318	0.772167
140	HIST1H2AD_chr6_-_26199012_26199471	7435	4302	3364	11422.5	4417.28	0.386718	0.0102572	11422.5	5674.99	0.496827	0.0566527	7232.9	5674.99	4417.28	0.778377	0.491747
141	EIF1_chr17_+_39845127_39847898	1813	1646	2323	1584.61	2135.71	1.34779	0.441782	1584.61	1353.93	0.854423	0.685651	1704.4	1353.93	2135.71	1.57742	0.241172
142	CHST15_chr10_-_125767182_125851930	2329	1338	1560	2278.24	1498.26	0.657641	0.28851	2278.24	1165.8	0.51171	0.0914166	1660.97	1165.8	1498.26	1.28518	0.525488
143	FPGT_chr1_+_74663896_74674148	494	361	280	224.698	150.948	0.671783	0.529151	224.698	154.01	0.685411	0.549783	177.995	154.01	150.948	0.980118	0.982678
144	MAGED4B_dup2_chrX_+_51927919_51935364	29	42	39	45.9165	65.2749	1.4216	0.710847	45.9165	81.8789	1.78321	0.532342	64.8506	81.8789	65.2749	0.797213	0.811506
145	MIR4442_chr3_-_25706364_25706430	0	5	0	0	0	NA	NA	0	6.82324	Inf	0.818029	2.29217	6.82324	0	0	0.821141
146	GDF10_chr10_-_48425788_48439138	8	3	2	7.81558	2.03984	0.260997	0.761548	7.81558	2.92425	0.374156	0.82343	4.29742	2.92425	2.03984	0.697561	1
147	GPN2_chr1_-_27205873_27216869	534	725	642	772.765	928.128	1.20105	0.661664	772.765	1081	1.39887	0.421485	934.499	1081	928.128	0.858586	0.715389
148	COQ9_chr16_+_57481337_57495187	866	927	831	966.201	1024	1.05982	0.889653	966.201	1048.83	1.08552	0.843738	1020.96	1048.83	1024	0.976327	0.955431
149	TRAPPC9_chr8_-_140742586_141468678	183	308	312	279.407	470.183	1.68279	0.270815	279.407	491.273	1.75827	0.232296	416.752	491.273	470.183	0.957071	0.928541
150	DKFZP434I0714_chr4_+_153457416_153460415	161	208	150	104.533	94.8526	0.907391	0.907755	104.533	133.541	1.27749	0.752406	111.856	133.541	94.8526	0.710291	0.657789
151	GCC2_chr2_+_109065577_109125854	1619	1708	1647	1204.58	1575.78	1.30816	0.504084	1204.58	1092.69	0.907119	0.809439	1300.95	1092.69	1575.78	1.4421	0.362975
152	RARRES3_chr11_+_63304273_63313930	52	39	11	66.4324	11.2191	0.16888	0.145931	66.4324	52.6364	0.792331	0.845324	43.8086	52.6364	11.2191	0.213144	0.20535
153	PLXNA1_chr3_+_126707437_126756235	3694	4704	5314	5339.02	7465.82	1.39835	0.359331	5339.02	6179.91	1.1575	0.688873	6376.73	6179.91	7465.82	1.20808	0.604827
154	KIAA0100_chr17_-_26941458_26972177	9561	10739	9934	8093.03	8536.73	1.05483	0.88333	8093.03	7842.83	0.969084	0.931293	8221.58	7842.83	8536.73	1.08848	0.815569
155	FNDC1_chr6_+_159590429_159693140	5	8	20	4.88473	30.5976	6.26393	0.364964	4.88473	11.697	2.3946	0.693915	15.8333	11.697	30.5976	2.61586	0.619471
156	PMF1_chr1_+_156182779_156209868	2366	2430	1883	2874.18	2239.75	0.779265	0.510966	2874.18	2809.23	0.977401	0.952517	2662.3	2809.23	2239.75	0.797282	0.550452
157	HS2ST1_chr1_+_87380335_87575681	1575	1569	1105	1166.47	989.323	0.848131	0.684807	1166.47	999.117	0.856527	0.702646	1060.05	999.117	989.323	0.990197	0.982507
158	CRELD2_chr22_+_50312283_50321186	367	665	655	534.39	956.685	1.79024	0.175315	534.39	998.142	1.86782	0.146037	835.992	998.142	956.685	0.958466	0.922372
159	CD82_chr11_+_44587141_44641315	45	80	29	60.5707	37.7371	0.623025	0.547143	60.5707	128.667	2.12424	0.316698	76.2682	128.667	37.7371	0.293293	0.110853
160	C8G_chr9_+_139839698_139841426	5	4	0	6.83863	0	0	0.548295	6.83863	5.84849	0.855214	0.999495	4.26693	5.84849	0	0	0.576132
161	LIM2_chr19_-_51883163_51891210	2	0	13	0.976947	18.3586	18.7918	0.295811	0.976947	0	0	0.999355	6.48456	0	18.3586	Inf	0.181607
162	MMP16_chr8_-_89049460_89339717	1847	1740	1119	1543.58	991.363	0.642251	0.268092	1543.58	1217.46	0.788727	0.551745	1261.04	1217.46	991.363	0.814287	0.607402
163	LOC100133091_chr7_+_76178658_76257299	5	14	4	4.88473	4.07968	0.83519	1	4.88473	21.4445	4.3901	0.588498	10.2163	21.4445	4.07968	0.190244	0.549929
164	DRD3_chr3_-_113847557_113897899	0	5	11	0	16.3187	Inf	0.282899	0	5.84849	Inf	0.459346	7.43643	5.84849	16.3187	2.79025	0.730657
165	C11orf73_chr11_+_86013253_86056985	633	762	638	448.419	504.861	1.12587	0.802426	448.419	486.4	1.0847	0.864806	483.639	486.4	504.861	1.03795	0.939608
166	PTP4A2_chr1_-_32372022_32403988	4243	3243	3176	3362.65	2776.22	0.825605	0.611478	3362.65	2267.27	0.674249	0.296887	2824.56	2267.27	2776.22	1.22448	0.591721
167	HPCA_chr1_+_33352098_33360247	9	1	1	9.76947	1.01992	0.104399	0.719528	9.76947	0	0	0.590171	3.63085	0	1.01992	Inf	0.993253
168	SEC14L1_chr17_+_75084725_75213181	2003	2141	2130	1927.52	2028.62	1.05245	0.895104	1927.52	1885.16	0.978027	0.954904	1962.39	1885.16	2028.62	1.0761	0.849558
169	CHFR_chr12_-_133416938_133464204	1148	2151	1589	1269.05	1758.34	1.38555	0.403223	1269.05	2101.56	1.656	0.196689	1722.79	2101.56	1758.34	0.836685	0.647106
170	NME8_chr7_+_37888199_37940002	14	4	3	11.7234	2.03984	0.173998	0.764279	11.7234	2.92425	0.249437	0.807179	5.61297	2.92425	2.03984	0.697561	1
171	EMILIN1_chr2_+_27301435_27309265	56	68	90	148.496	259.06	1.74456	0.266112	148.496	231.015	1.5557	0.377739	214.461	231.015	259.06	1.1214	0.821848
172	NDUFS4_chr5_+_52856465_52979171	1403	1317	1004	1066.83	849.594	0.796375	0.586072	1066.83	888.971	0.833285	0.662691	942.653	888.971	849.594	0.955705	0.91547
173	COL18A1_chr21_+_46825097_46933634	11387	12140	17712	21707.8	28552.7	1.31532	0.444828	21707.8	24403.8	1.1242	0.743842	25079.8	24403.8	28552.7	1.17001	0.661301
174	FAXC_chr6_-_99720793_99797531	397	414	592	283.315	488.542	1.72438	0.275399	283.315	265.132	0.93582	0.899264	348.254	265.132	488.542	1.84264	0.22185
175	C9orf16_chr9_+_130922539_130926207	511	382	461	1310.09	1140.27	0.870379	0.729932	1310.09	1030.31	0.786444	0.549566	1169.49	1030.31	1140.27	1.10673	0.801625
176	ERBB2IP_chr5_+_65222382_65376851	3138	3775	3788	2604.54	4419.32	1.69677	0.158692	2604.54	2819.95	1.0827	0.83202	3305.94	2819.95	4419.32	1.56716	0.230325
177	FUS_chr16_+_31191431_31206192	2406	1705	2021	2354.44	1921.53	0.81613	0.592839	2354.44	1483.57	0.630114	0.225319	1935.3	1483.57	1921.53	1.29521	0.496602
178	EMX2_chr10_+_119301956_119309057	1	3	0	0.976947	0	0	1	0.976947	2.92425	2.99325	0.86256	1.31125	2.92425	0	0	0.641553
179	TF_chr3_+_133464977_133497850	18	3	197	18.562	240.701	12.9674	0.00247178	18.562	2.92425	0.157539	0.0764016	87.9389	2.92425	240.701	82.3123	1.50425e-05
180	CXorf56_chrX_-_118672112_118699397	536	1540	507	478.704	489.562	1.02268	0.962795	478.704	1269.12	2.65116	0.0279051	751.65	1269.12	489.562	0.385748	0.0316443
181	CLCN4_chrX_+_10124985_10205699	385	387	349	414.226	424.287	1.02429	0.963225	414.226	415.243	1.00246	0.99983	421.208	415.243	424.287	1.02178	0.967386
182	ELAC2_chr17_-_12894929_12921381	4348	5089	4523	4323.97	4308.14	0.996341	0.992578	4323.97	4405.86	1.01894	0.959932	4380.27	4405.86	4308.14	0.977821	0.952046
183	NPR1_chr1_+_153651164_153666468	74	76	87	99.6486	126.47	1.26916	0.72713	99.6486	122.818	1.23251	0.760618	117.211	122.818	126.47	1.02973	0.974074
184	ASS1_chr9_+_133320094_133376661	1044	2288	1471	1519.15	2033.72	1.33872	0.447353	1519.15	2983.71	1.96406	0.0802828	2195.67	2983.71	2033.72	0.681609	0.317752
185	USP42_chr7_+_6144550_6201195	540	557	432	552.952	455.904	0.824492	0.676549	552.952	562.43	1.01714	0.973376	527.957	562.43	455.904	0.810598	0.64961
186	LOC100507567_chr19_-_8439260_8455575	66	65	62	83.0405	93.8327	1.12996	0.890711	83.0405	101.374	1.22078	0.814835	93.4729	101.374	93.8327	0.92561	0.933649
187	EMC8_chr16_-_85812231_85833148	1400	1819	1595	1339.39	1505.4	1.12394	0.768261	1339.39	1567.4	1.17023	0.691234	1482.21	1567.4	1505.4	0.960448	0.91972
188	SEC23IP_chr10_+_121652085_121704170	3549	4130	2961	2946.47	2586.52	0.877836	0.729784	2946.47	2778.03	0.942834	0.876281	2792.43	2778.03	2586.52	0.931061	0.850151
189	POLR2J_chr7_-_102113548_102119381	539	548	470	697.54	675.187	0.967955	0.942655	697.54	771.026	1.10535	0.819126	720.233	771.026	675.187	0.8757	0.761372
190	UQCRC1_chr3_-_48636432_48647098	5758	7576	7224	6750.7	7535.17	1.11621	0.762779	6750.7	7665.42	1.1355	0.727074	7374.26	7665.42	7535.17	0.983008	0.962703
191	LOC729603_chr6_+_160514114_160517244	63	106	129	58.6168	123.41	2.10537	0.36375	58.6168	107.222	1.82921	0.462172	97.1329	107.222	123.41	1.15098	0.868007
192	ERVV-2_chr19_+_53547991_53554380	0	15	0	0	0	NA	NA	0	11.697	Inf	0.622923	3.92944	11.697	0	0	0.627644
193	POLG_chr15_-_89859536_89878026	1335	1500	1586	1948.03	2175.49	1.11676	0.774026	1948.03	2052.82	1.05379	0.892138	2074.86	2052.82	2175.49	1.05976	0.880476
194	ADAM23_chr2_+_207308368_207482679	273	235	250	289.176	287.618	0.99461	0.996982	289.176	292.425	1.01123	0.987829	292.025	292.425	287.618	0.983562	0.979562
195	TFR2_chr7_-_100218039_100239173	25	41	29	31.2623	38.757	1.23974	0.839515	31.2623	60.4344	1.93314	0.488774	43.8218	60.4344	38.757	0.641307	0.642829
196	RICTOR_chr5_-_38938022_39074501	2212	2933	2352	1738.97	2425.37	1.39472	0.386891	1738.97	2141.52	1.23149	0.58794	2118.07	2141.52	2425.37	1.13255	0.746103
197	FLJ42709_chr5_-_92745065_92917003	8	11	20	6.83863	14.2789	2.08798	0.752199	6.83863	7.79799	1.14029	1	9.70958	7.79799	14.2789	1.8311	0.79844
198	SNORD105_chr19_+_10218327_10218411	8	0	3	9.76947	2.03984	0.208798	0.748405	9.76947	0	0	0.518097	3.97283	0	2.03984	Inf	0.812088
199	C19orf55_chr19_+_36249044_36260077	161	58	115	215.905	173.386	0.803067	0.732648	215.905	91.6264	0.424382	0.182983	161.602	91.6264	173.386	1.89232	0.322003
200	HLA-J_chr6_+_29973748_29977733	12	33	48	15.6312	81.5936	5.21994	0.144537	15.6312	60.4344	3.86628	0.230555	52.9228	60.4344	81.5936	1.35012	0.784409
201	FONG_chr2_-_200625259_200715896	9	6	3	11.7234	2.03984	0.173998	0.71677	11.7234	7.79799	0.665166	0.93825	7.25024	7.79799	2.03984	0.261586	0.795771
202	SNAPC1_chr14_+_62229075_62263146	505	521	269	235.444	143.809	0.610798	0.410376	235.444	239.788	1.01845	0.980724	208.035	239.788	143.809	0.599733	0.393112
203	GNA11_chr19_+_3094408_3121454	340	434	582	860.69	1423.81	1.65426	0.216445	860.69	1169.7	1.35902	0.450543	1160.1	1169.7	1423.81	1.21724	0.628245
204	FSIP1_chr15_-_39892232_40075039	38	15	32	30.2854	22.4383	0.740894	0.879044	30.2854	11.697	0.386226	0.608757	21.6485	11.697	22.4383	1.91829	0.735814
205	LOC654342_chr2_-_91824709_91847975	11	6	31	12.7003	40.7968	3.21227	0.524469	12.7003	6.82324	0.53725	0.77223	20.247	6.82324	40.7968	5.9791	0.346007
206	LOC100505696_chr3_+_15295691_15306005	129	169	129	112.349	124.43	1.10753	0.887783	112.349	159.859	1.42288	0.602746	133.246	159.859	124.43	0.778377	0.713337
207	UPF3A_chr13_+_115047059_115071291	136	92	41	191.482	59.1554	0.308935	0.10971	191.482	132.566	0.692316	0.608392	128.83	132.566	59.1554	0.446234	0.270111
208	IGSF11_chr3_-_118619479_118864898	29	31	22	25.4006	18.3586	0.722761	0.850291	25.4006	29.2425	1.15125	0.942702	24.5303	29.2425	18.3586	0.627805	0.774718
209	LAGE3_chrX_-_153705241_153707596	596	520	339	666.278	424.287	0.636802	0.317114	666.278	637.486	0.956786	0.923827	580.72	637.486	424.287	0.665563	0.366806
210	CHST6_chr16_-_75507022_75528926	1351	692	614	1525.99	762.901	0.499938	0.0940378	1525.99	814.89	0.534007	0.128845	1043.28	814.89	762.901	0.936201	0.874796
211	UNC13B_chr9_+_35161989_35405332	3451	6552	3846	3362.65	3702.31	1.10101	0.795586	3362.65	5327	1.58417	0.216004	4162.96	5327	3702.31	0.695009	0.32724
212	TTLL4_chr2_+_219575568_219620138	2909	3208	2782	2874.18	2641.59	0.919078	0.823472	2874.18	2878.43	1.00148	0.997584	2820.29	2878.43	2641.59	0.91772	0.820421
213	ZNF687_chr1_+_151254791_151264381	1936	1686	1379	2803.84	1907.25	0.680229	0.312167	2803.84	2273.11	0.810715	0.581296	2347.03	2273.11	1907.25	0.839048	0.64516
214	SDC2_chr8_+_97505882_97624037	3048	4961	5543	2514.66	5205.67	2.07013	0.0525664	2514.66	3456.46	1.37452	0.393065	3753.18	3456.46	5205.67	1.50607	0.271771
215	COX7A2_chr6_-_75947391_75953644	2624	2833	2459	2209.85	2209.15	0.99968	1	2209.85	1938.77	0.877332	0.732989	2135.98	1938.77	2209.15	1.13946	0.733721
216	METTL21A_chr2_-_208473839_208489973	699	961	567	788.396	701.705	0.890041	0.78561	788.396	1074.17	1.36248	0.466411	861.549	1074.17	701.705	0.653252	0.316929
217	CETN4P_chr4_-_123651344_123653613	2	4	0	1.95389	0	0	0.946218	1.95389	2.92425	1.49662	1	1.64013	2.92425	0	0	0.918198
218	LOC100132707_chr7_+_154720227_154741196	6	11	7	5.86168	6.11952	1.04399	1	5.86168	16.5707	2.82696	0.774182	9.59192	16.5707	6.11952	0.369297	0.784303
219	LAMB4_chr7_-_107663996_107770801	1	0	5	0.976947	4.07968	4.17595	0.948088	0.976947	0	0	0.999869	1.69681	0	4.07968	Inf	0.89123
220	PDP1_chr8_+_94929083_94938296	1215	2738	5530	1111.77	4820.14	4.33558	0.000170736	1111.77	2152.24	1.93588	0.0811767	2713.5	2152.24	4820.14	2.23959	0.0335521
221	LRRTM3_chr10_+_68685792_68860867	57	32	47	28.3315	26.5179	0.935989	0.985173	28.3315	21.4445	0.756914	0.881465	25.6332	21.4445	26.5179	1.23659	0.915253
222	AHCYL2_chr7_+_128864855_129070052	856	1295	791	777.65	791.458	1.01776	0.968756	777.65	1059.55	1.3625	0.459923	883.114	1059.55	791.458	0.746975	0.486034
223	IZUMO2_chr19_-_50655805_50666538	0	7	2	0	2.03984	Inf	0.878322	0	9.74749	Inf	0.680404	3.9585	9.74749	2.03984	0.209268	0.842516
224	HABP4_chr9_+_99212414_99253618	640	330	431	719.033	540.558	0.751785	0.528259	719.033	413.293	0.574791	0.222258	562.151	413.293	540.558	1.30793	0.554733
225	TMEM125_chr1_+_43735665_43739673	103	710	675	138.726	989.323	7.13146	2.47767e-05	138.726	1054.68	7.60257	1.42055e-05	732.729	1054.68	989.323	0.938033	0.88364
226	CNTN2_chr1_+_205012340_205047171	47	29	64	76.2019	116.271	1.52583	0.555836	76.2019	55.5607	0.729125	0.669439	83.304	55.5607	116.271	2.09268	0.304664
227	ASNSD1_chr2_+_190526125_190535557	2263	2587	1777	1957.8	1729.79	0.883534	0.749707	1957.8	1910.51	0.975843	0.950542	1880.9	1910.51	1729.79	0.905406	0.798151
228	FUT4_chr11_+_94277017_94283064	529	809	995	552.952	968.924	1.75228	0.192463	552.952	795.395	1.43845	0.397458	778.235	795.395	968.924	1.21817	0.645396
229	BAGE4_chr21_-_11020842_11098925	1	1	0	0.976947	0	0	1	0.976947	0	0	0.999918	0.328887	0	0	NA	NA
230	C4A_dup2_chr6_+_31982572_32003194	0	0	3	0	2.03984	Inf	0.96166	0	0	NA	NA	0.683963	0	2.03984	Inf	0.961581
231	RP9_chr7_-_33134410_33149002	107	128	104	132.865	132.59	0.997929	1	132.865	167.657	1.26186	0.726318	145.508	167.657	132.59	0.79084	0.724303
232	ARAP1_chr11_-_72396114_72463434	1265	1484	1313	1851.31	1827.7	0.987243	0.974467	1851.31	2016.75	1.08936	0.824639	1913.57	2016.75	1827.7	0.906257	0.798825
233	CDH8_chr16_-_61685915_62070739	127	249	399	77.1788	292.717	3.79271	0.0417031	77.1788	161.808	2.09654	0.253128	178.488	161.808	292.717	1.80904	0.350957
234	AGPS_chr2_+_178257471_178408564	3870	3562	2957	3341.16	3108.72	0.930431	0.848072	3341.16	2610.38	0.781279	0.511159	3044.07	2610.38	3108.72	1.19091	0.642013
235	PP14571_chr2_-_241388836_241396117	5	45	29	4.88473	46.9163	9.60469	0.0972399	4.88473	89.6769	18.3586	0.0354292	47.5013	89.6769	46.9163	0.523171	0.588618
236	CLEC4GP1_chr19_+_7852370_7855898	0	6	1	0	1.01992	Inf	0.995059	0	9.74749	Inf	0.680566	3.61652	9.74749	1.01992	0.104634	0.786031
237	UNG_chr12_+_109535399_109548798	4455	5653	3403	4513.5	3270.89	0.72469	0.385239	4513.5	4803.56	1.06427	0.866608	4229.88	4803.56	3270.89	0.680929	0.300437
238	GSTP1_chr11_+_67351066_67354124	24285	37097	27939	34764.7	36293.9	1.04399	0.904154	34764.7	45251.7	1.30166	0.461098	39074.6	45251.7	36293.9	0.802044	0.537377
239	DCUN1D5_chr11_-_102921413_102962944	1957	2710	1934	1487.89	1881.75	1.26471	0.546306	1487.89	1967.04	1.32203	0.473075	1792.65	1967.04	1881.75	0.956641	0.910027
240	SLC9A3R1_chr17_+_72744751_72765499	2070	2684	2343	2977.73	3163.79	1.06248	0.872137	2977.73	3538.34	1.18826	0.645763	3251.93	3538.34	3163.79	0.894147	0.765779
241	FAM218A_chr4_+_165878100_165880273	0	38	41	0	30.5976	Inf	0.0661649	0	29.2425	Inf	0.0689151	20.0831	29.2425	30.5976	1.04634	0.994226
242	CHMP7_chr8_+_23101150_23119512	1505	1212	1270	1723.33	1476.84	0.856969	0.695085	1723.33	1287.64	0.747181	0.458962	1507.91	1287.64	1476.84	1.14694	0.728195
243	MIR637_chr19_-_3961412_3961510	1	3	6	0	6.11952	Inf	0.727825	0	2.92425	Inf	0.821871	3.03425	2.92425	6.11952	2.09268	0.937032
244	REM2_chr14_+_23352432_23356889	5	13	19	3.90779	24.4781	6.26393	0.463123	3.90779	15.596	3.991	0.588994	14.7624	15.596	24.4781	1.56951	0.855419
245	DNHD1_chr11_+_6518526_6593254	375	61	111	431.811	160.128	0.370828	0.0786685	431.811	111.121	0.257338	0.0180161	236.389	111.121	160.128	1.44102	0.522358
246	FKBP4_chr12_+_2904108_2914587	5006	8514	4887	4643.43	4490.71	0.967111	0.92782	4643.43	6573.7	1.4157	0.344362	5277.29	6573.7	4490.71	0.683132	0.300329
247	ZNF350_chr19_-_52467593_52490079	63	439	318	39.0779	216.223	5.53313	0.0080474	39.0779	274.879	7.03414	0.00273814	177.997	274.879	216.223	0.786612	0.692592
248	BST1_chr4_+_15704573_15733796	0	112	147	0	181.546	Inf	1.23448e-06	0	154.985	Inf	2.27178e-06	112.938	154.985	181.546	1.17138	0.836559
249	KISS1R_chr19_+_917342_921015	15	7	15	31.2623	37.7371	1.20711	0.901811	31.2623	11.697	0.374156	0.485774	27.1072	11.697	37.7371	3.22622	0.402725
250	UBE2W_chr8_-_74702840_74791110	863	1147	678	554.906	579.315	1.04399	0.926206	554.906	680.374	1.22611	0.649939	609.616	680.374	579.315	0.851465	0.7209
251	KRT15_chr17_-_39669997_39675270	3	8	23	2.93084	35.6972	12.1799	0.320328	2.93084	11.697	3.991	0.601676	16.8855	11.697	35.6972	3.05183	0.627549
252	SNORA78_chr16_+_2015185_2015311	85	17	67	242.283	197.865	0.816668	0.755146	242.283	46.7879	0.193113	0.0153816	163.626	46.7879	197.865	4.22897	0.0325276
253	SCN11A_chr3_-_38887260_38992052	10	10	7	5.86168	4.07968	0.695992	0.970447	5.86168	5.84849	0.99775	1	5.30597	5.84849	4.07968	0.697561	0.970875
254	GFI1_chr1_-_92940318_92952433	4	9	13	3.90779	18.3586	4.69794	0.531545	3.90779	13.6465	3.49212	0.622404	12.0556	13.6465	18.3586	1.3453	0.913182
255	FHL1_chrX_+_135228861_135293518	1639	3324	1682	1435.14	1573.74	1.09658	0.808658	1435.14	2619.15	1.82502	0.113871	1890.68	2619.15	1573.74	0.600858	0.179899
256	OSGEP_chr14_-_20915207_20923267	664	1009	797	744.434	969.944	1.30293	0.526989	744.434	1116.09	1.49924	0.332643	950.771	1116.09	969.944	0.869058	0.737275
257	SMC6_chr2_-_17845079_17935096	3996	3789	2618	3495.52	2708.91	0.774967	0.497168	3495.52	2849.19	0.815098	0.58588	3042.21	2849.19	2708.91	0.950765	0.893552
258	TTTY14_chrY_-_21094585_21239302	21	0	9	50.8012	18.3586	0.36138	0.588782	50.8012	0	0	0.0553701	23.2578	0	18.3586	Inf	0.1295
259	LPIN3_chr20_+_39969560_39989222	205	175	140	310.669	242.741	0.781349	0.64064	310.669	315.819	1.01658	0.979514	292.073	315.819	242.741	0.768609	0.618204
260	RPL4_chr15_-_66791653_66797193	6599	7090	6153	5870.47	5709.51	0.972582	0.939768	5870.47	5857.26	0.99775	0.995446	5858.36	5857.26	5709.51	0.974775	0.944673
261	RBPMS_chr8_+_30241944_30429734	1446	1281	1469	1397.03	1385.05	0.991423	0.984124	1397.03	1132.66	0.810759	0.598696	1315.22	1132.66	1385.05	1.22283	0.613991
262	PRPF3_chr1_+_150293928_150325704	1860	2272	1600	1633.46	1476.84	0.904123	0.79837	1633.46	1805.23	1.10516	0.799644	1651.53	1805.23	1476.84	0.81809	0.609786
263	IRX3_chr16_-_54317212_54320378	66	13	36	178.781	108.112	0.604714	0.485048	178.781	31.192	0.17447	0.0219615	106.915	31.192	108.112	3.46601	0.0990969
264	ELFN1_chr7_+_1748798_1787590	247	62	193	627.2	534.438	0.852102	0.735961	627.2	214.445	0.341908	0.0263521	462.384	214.445	534.438	2.4922	0.0578174
265	RBM6_chr3_+_49977477_50114685	2574	2532	2330	2327.09	2147.95	0.923022	0.83456	2327.09	2016.75	0.866643	0.708347	2181.12	2016.75	2147.95	1.06505	0.869755
266	CYSTM1_chr5_+_139554653_139623374	543	567	679	609.615	848.574	1.39198	0.447333	609.615	682.324	1.11927	0.797279	718.972	682.324	848.574	1.24365	0.616435
267	KLF4_chr9_-_110247133_110252047	162	467	256	211.021	319.235	1.51282	0.421239	211.021	579.975	2.74843	0.0508184	372.915	579.975	319.235	0.550429	0.242436
268	IFITM10_chr11_-_1753640_1771824	8	8	9	7.81558	10.1992	1.30498	0.957782	7.81558	7.79799	0.99775	1	8.67054	7.79799	10.1992	1.30793	0.957168
269	MIR5010_chr17_+_40666206_40666325	9	8	2	11.7234	2.03984	0.173998	0.585402	11.7234	13.6465	1.16404	0.976688	9.21496	13.6465	2.03984	0.149477	0.547166
270	C16orf71_chr16_+_4784289_4799397	4	2	7	2.93084	8.15936	2.78397	0.866286	2.93084	1.9495	0.665166	0.999627	4.37742	1.9495	8.15936	4.18537	0.813184
271	UNC5CL_chr6_-_40994640_41006938	57	41	15	91.833	22.4383	0.244338	0.16841	91.833	80.9041	0.880992	0.903968	65.6176	80.9041	22.4383	0.277344	0.209347
272	LOC100527964_chr1_-_180238798_180243816	120	106	110	144.588	138.709	0.95934	0.955938	144.588	146.212	1.01123	0.994288	144.303	146.212	138.709	0.948684	0.941612
273	LOC100128252_chr19_+_56989243_57006805	1	87	215	0.976947	274.359	280.833	1.37798e-07	0.976947	124.768	127.712	5.22871e-06	134.236	124.768	274.359	2.19895	0.247942
274	BTK_chrX_-_100604435_100641212	15	7	18	12.7003	14.2789	1.12429	0.986467	12.7003	4.87374	0.38375	0.751073	10.7005	4.87374	14.2789	2.92976	0.716781
275	KRCC1_chr2_-_88326724_88355248	433	160	183	187.574	86.6932	0.462182	0.266368	187.574	68.2324	0.363763	0.148543	115.137	68.2324	86.6932	1.27056	0.741864
276	SYTL5_chrX_+_37865835_37988073	698	354	428	492.381	314.136	0.637992	0.358885	492.381	215.419	0.437505	0.0945126	343.457	215.419	314.136	1.45825	0.445259
277	PRND_chr20_+_4702556_4709106	4	11	33	2.93084	28.5578	9.74388	0.365143	2.93084	7.79799	2.66067	0.737862	13.1818	7.79799	28.5578	3.6622	0.580666
278	PIGL_chr17_+_16120509_16229573	292	234	236	312.623	271.299	0.867815	0.792524	312.623	290.475	0.929154	0.893617	293.792	290.475	271.299	0.933983	0.902051
279	MOB1B_chr4_+_71768057_71853891	707	877	708	409.341	610.932	1.49248	0.372887	409.341	491.273	1.20016	0.686267	507.687	491.273	610.932	1.24357	0.62769
280	DNAJC30_chr7_-_73095248_73097781	164	158	165	212.974	220.303	1.03441	0.958817	212.974	226.142	1.06183	0.921763	221.535	226.142	220.303	0.974181	0.969423
281	HUS1_chr7_-_48002885_48019222	709	1220	827	502.151	673.148	1.34053	0.512515	502.151	805.142	1.60339	0.29093	665.232	805.142	673.148	0.83606	0.688704
282	FXYD2_chr11_-_117690790_117698807	9	0	4	9.76947	4.07968	0.417595	0.877914	9.76947	0	0	0.574169	4.6568	0	4.07968	Inf	0.706312
283	UIMC1_chr5_-_176332006_176433795	1290	1189	950	1217.28	973.004	0.799329	0.582971	1217.28	1068.32	0.877635	0.749277	1094.93	1068.32	973.004	0.910776	0.819854
284	ZNF667_chr19_-_56950693_56988770	3	250	376	1.95389	267.219	136.762	2.44492e-07	1.95389	163.758	83.811	2.68228e-06	145.269	163.758	267.219	1.6318	0.455501
285	PTGES3L-AARSD1_chr17_-_41102543_41132545	530	617	648	592.03	809.817	1.36786	0.473996	592.03	738.859	1.24801	0.612951	719.049	738.859	809.817	1.09604	0.835105
286	ZCCHC12_chrX_+_117957787_117960931	26	19	7	29.3084	8.15936	0.278397	0.297244	29.3084	27.293	0.931233	0.973153	21.7712	27.293	8.15936	0.298955	0.326938
287	ATP7B_chr13_-_52506806_52585630	958	542	666	944.708	696.606	0.737377	0.478936	944.708	550.733	0.582966	0.21114	736.619	550.733	696.606	1.26487	0.586565
288	TFEC_chr7_-_115575202_115670867	4	4	12	2.93084	8.15936	2.78397	0.82792	2.93084	2.92425	0.99775	1	4.70488	2.92425	8.15936	2.79025	0.827458
289	C2orf78_chr2_+_74011316_74044274	17	1	0	21.4928	0	0	0.426149	21.4928	0	0	0.420907	7.23552	0	0	NA	NA
290	POLD2_chr7_-_44154279_44163169	2691	2620	2107	3854.06	2833.34	0.735158	0.411038	3854.06	3436.96	0.891778	0.759387	3402.09	3436.96	2833.34	0.824373	0.605705
291	RG9MTD1_chr3_+_101280712_101285089	1823	2487	1620	1391.17	1536	1.1041	0.802325	1391.17	1801.34	1.29483	0.511978	1588.49	1801.34	1536	0.852701	0.686116
292	ACOT2_chr14_+_74034324_74042362	65	41	30	100.626	52.0159	0.516926	0.487365	100.626	79.9294	0.794325	0.8113	78.1676	79.9294	52.0159	0.650774	0.655276
293	HIST1H4I_chr6_+_27107088_27107457	6295	2949	2089	9312.26	2776.22	0.298126	0.00131875	9312.26	3873.65	0.415973	0.0183003	5367.13	3873.65	2776.22	0.716694	0.364952
294	PPARGC1A_chr4_-_23793644_23891700	164	489	1127	103.556	1007.68	9.73075	1.707e-05	103.556	319.718	3.08738	0.0251593	480.145	319.718	1007.68	3.15179	0.0202205
295	ETFA_chr15_-_76508629_76603810	2029	1971	2089	1602.19	1783.84	1.11337	0.783757	1602.19	1381.22	0.86208	0.70434	1601.5	1381.22	1783.84	1.2915	0.512668
296	ZNF146_chr19_+_36705504_36729675	7965	9998	7595	8093.03	8020.65	0.991057	0.980539	8093.03	8501.76	1.0505	0.89231	8269.89	8501.76	8020.65	0.943411	0.872832
297	POLRMT_chr19_-_617223_633568	377	594	478	973.039	1170.87	1.20331	0.647505	973.039	1576.17	1.61984	0.233184	1249.66	1576.17	1170.87	0.742858	0.461536
298	MIA2_chr14_+_39703125_39722575	2	0	27	1.95389	18.3586	9.39589	0.633062	1.95389	0	0	0.822832	6.81345	0	18.3586	Inf	0.442372
299	KLHL6_chr3_-_183205319_183273499	0	6	39	0	57.1155	Inf	0.0599473	0	6.82324	Inf	0.30232	21.4432	6.82324	57.1155	8.37074	0.306411
300	HOXB5_chr17_-_46668619_46671103	23	3	8	37.124	11.2191	0.302207	0.468277	37.124	2.92425	0.0787697	0.164264	17.2419	2.92425	11.2191	3.83659	0.492596
301	NENF_chr1_+_212606229_212619721	503	370	632	652.601	844.494	1.29404	0.55259	652.601	570.228	0.873778	0.757528	694.418	570.228	844.494	1.48098	0.365963
302	PRSS22_chr16_-_2902728_2908171	5	138	42	6.83863	122.39	17.8969	0.000219296	6.83863	465.93	68.132	2.61462e-07	199.863	465.93	122.39	0.26268	0.0396631
303	CASC4_chr15_+_44580909_44707959	952	1447	960	715.125	820.016	1.14667	0.743518	715.125	974.749	1.36305	0.456696	843.152	974.749	820.016	0.841259	0.678252
304	LOC338799_chr12_-_122233173_122241390	188	202	191	289.176	315.155	1.08984	0.870625	289.176	353.834	1.22359	0.695443	321.889	353.834	315.155	0.890688	0.824117
305	GTSF1_chr12_-_54849736_54867386	1	16	7	0.976947	6.11952	6.26393	0.723728	0.976947	13.6465	13.9685	0.566948	6.96513	13.6465	6.11952	0.448432	0.847772
306	LOC400752_chr1_+_45769582_45771291	28	18	19	42.9857	26.5179	0.616902	0.714486	42.9857	31.192	0.725636	0.811382	33.8411	31.192	26.5179	0.850153	0.917937
307	CUL4B_chrX_-_119658446_119709684	1723	4940	2049	1397.03	2070.44	1.48202	0.297805	1397.03	3672.85	2.62904	0.011565	2398.38	3672.85	2070.44	0.563714	0.129687
308	CENPJ_chr13_-_25456412_25497027	2064	2508	1744	1746.78	1699.19	0.972754	0.944571	1746.78	1852.02	1.06025	0.881494	1779.95	1852.02	1699.19	0.917477	0.8259
309	PITX1_chr5_-_134363424_134369964	230	75	247	578.353	671.108	1.16038	0.760161	578.353	257.334	0.444942	0.0995268	506.173	257.334	671.108	2.60793	0.0521457
310	AKIRIN1_chr1_+_39456916_39471737	4949	7738	5878	4482.23	5283.19	1.1787	0.654188	4482.23	6115.57	1.3644	0.397418	5334.84	6115.57	5283.19	0.863891	0.69006
311	CELSR3_chr3_-_48673896_48700348	1187	629	799	1717.47	1181.07	0.687678	0.345738	1717.47	945.506	0.550522	0.134355	1291.83	945.506	1181.07	1.24914	0.57615
312	LCN15_chr9_-_139654086_139658965	9	8	0	15.6312	0	0	0.279911	15.6312	13.6465	0.873031	0.978124	9.84654	13.6465	0	0	0.299567
313	DNAJC9_chr10_-_75002582_75007025	570	685	424	590.076	487.522	0.826202	0.671554	590.076	713.516	1.20919	0.671879	601.811	713.516	487.522	0.683267	0.395743
314	ZNF568_chr19_+_37407231_37488834	14	45	249	9.76947	126.47	12.9454	0.00900788	9.76947	27.293	2.7937	0.297895	54.8633	27.293	126.47	4.6338	0.089711
315	ITSN1_chr21_+_35014784_35261609	4371	3563	3545	3948.82	3367.78	0.852857	0.670104	3948.82	2809.23	0.711409	0.362526	3402.31	2809.23	3367.78	1.19883	0.627617
316	EHBP1L1_chr11_+_65343509_65360116	173	22	210	451.35	577.275	1.279	0.61064	451.35	68.2324	0.151174	0.000283545	368.429	68.2324	577.275	8.46042	5.03566e-05
317	DCTN1_chr2_-_74588281_74619214	6166	6887	6726	6966.61	7047.65	1.01163	0.974949	6966.61	7135.16	1.02419	0.947897	7105.35	7135.16	7047.65	0.987736	0.973252
318	LIN28B_chr6_+_105404923_105531206	3921	7489	4727	3395.87	5711.55	1.68191	0.158774	3395.87	6575.65	1.93637	0.0741032	5267.31	6575.65	5711.55	0.868591	0.701208
319	TNKS2_chr10_+_93558151_93625232	4291	4189	3878	3836.47	3874.68	1.00996	0.979209	3836.47	3135.77	0.817357	0.58686	3644.15	3135.77	3874.68	1.23564	0.568743
320	TMEM241_chr18_-_20875979_21017925	393	470	308	423.995	359.012	0.846736	0.735699	423.995	495.172	1.16787	0.751916	429.461	495.172	359.012	0.725025	0.511025
321	C1QBP_chr17_-_5336099_5342471	6394	8616	5471	5826.51	5064.93	0.869289	0.702143	5826.51	6735.51	1.15601	0.69206	5922.47	6735.51	5064.93	0.751973	0.436656
322	CADPS2_chr7_-_121958478_122526813	717	1476	1495	505.082	1303.46	2.58069	0.0234151	505.082	1001.07	1.98199	0.0995701	943.382	1001.07	1303.46	1.30207	0.521152
323	SRMS_chr20_-_62172163_62178857	4	10	3	4.88473	4.07968	0.83519	1	4.88473	21.4445	4.3901	0.664404	10.2163	21.4445	4.07968	0.190244	0.631168
324	TRIM45_chr1_-_117653677_117664411	402	405	249	423.995	283.538	0.668729	0.413587	423.995	430.839	1.01614	0.977442	382.542	430.839	283.538	0.658107	0.395179
325	LOC392232_chr8_-_73117534_73163869	5	1	1	3.90779	0	0	0.880799	3.90779	0	0	0.877791	1.31555	0	0	NA	NA
326	TCP1_chr6_-_160199530_160210735	5699	8159	6519	5094.78	6659.06	1.30704	0.464877	5094.78	6112.65	1.19979	0.618847	6001.41	6112.65	6659.06	1.08939	0.815183
327	TMED7_chr5_-_114948905_114961876	3774	5421	3697	3237.6	4271.43	1.31932	0.45532	3237.6	4381.49	1.35331	0.414955	3994.05	4381.49	4271.43	0.974879	0.945699
328	CENPL_chr1_-_173768688_173793777	574	537	477	511.92	464.064	0.906516	0.838796	511.92	435.713	0.851134	0.736264	474.31	435.713	464.064	1.06507	0.897611
329	FST_chr5_+_52776264_52782304	6250	1268	3247	5339.02	3039.36	0.569274	0.137302	5339.02	1097.57	0.205575	6.19327e-05	3185.19	1097.57	3039.36	2.76918	0.00821442
330	VWCE_chr11_-_61025758_61062788	231	259	309	580.307	799.618	1.37792	0.457018	580.307	759.329	1.3085	0.532787	718.559	759.329	799.618	1.05306	0.906166
331	PAWR_chr12_-_79985745_80084790	1794	2547	1981	1574.84	1853.2	1.17675	0.676011	1574.84	2023.58	1.28494	0.519258	1831.34	2023.58	1853.2	0.915801	0.821584
332	SNORD91A_chr17_-_2233573_2233664	3	13	12	1.95389	8.15936	4.17595	0.743014	1.95389	9.74749	4.98875	0.70222	6.66816	9.74749	8.15936	0.837074	0.984317
333	LDLR_chr19_+_11200038_11244505	6422	3962	5355	6969.54	5207.71	0.747211	0.428233	6969.54	3555.88	0.510203	0.0693002	5286.99	3555.88	5207.71	1.46453	0.300485
334	ASTN2_chr9_-_119187504_120177317	487	411	462	499.22	489.562	0.980654	0.969607	499.22	440.586	0.88255	0.789329	480.221	440.586	489.562	1.11116	0.822407
335	LINC00577_chr6_-_105384169_105388402	13	14	2	15.6312	2.03984	0.130498	0.530901	15.6312	19.495	1.24719	0.950425	12.4952	19.495	2.03984	0.104634	0.482421
336	TAB2_chr6_+_149639436_149732747	3009	3677	3240	2713.96	3400.41	1.25294	0.547808	2713.96	2707.85	0.99775	0.995964	2963.48	2707.85	3400.41	1.25576	0.543829
337	GPATCH8_chr17_-_42472645_42580957	2826	3101	2649	2585.98	2419.25	0.935526	0.860606	2585.98	2429.07	0.939325	0.868987	2497.76	2429.07	2419.25	0.995957	0.992304
338	KIF4A_chrX_+_69509879_69640774	1175	1204	970	1068.78	989.323	0.925656	0.852487	1068.78	1001.07	0.936644	0.87499	1027.82	1001.07	989.323	0.988269	0.979005
339	TANC2_chr17_+_61086898_61505067	510	749	739	537.321	766.98	1.42742	0.400213	537.321	756.405	1.40773	0.418654	692.162	756.405	766.98	1.01398	0.976085
340	FAM161A_chr2_-_62051983_62081278	534	363	242	382.963	175.426	0.458076	0.153596	382.963	227.116	0.59305	0.335904	264.041	227.116	175.426	0.772407	0.639534
341	PGM1_chr1_+_64058947_64125916	2908	1658	1965	2864.41	1833.82	0.640208	0.248694	2864.41	1416.31	0.494451	0.0700918	2054.97	1416.31	1833.82	1.29479	0.50397
342	CPD_chr17_+_28705942_28796675	4863	4410	4313	4480.28	4463.17	0.996182	0.99222	4480.28	3369.71	0.75212	0.441716	4136.79	3369.71	4463.17	1.3245	0.448001
343	SNCAIP_chr5_+_121647820_121799794	410	260	162	445.488	220.303	0.49452	0.173567	445.488	309.97	0.695799	0.480182	327.971	309.97	220.303	0.710723	0.509976
344	DCT_chr13_-_95091841_95131936	1	1	0	0.976947	0	0	1	0.976947	0	0	0.999538	0.328887	0	0	NA	NA
345	HLA-DOA_chr6_-_32971960_32977389	669	362	423	664.324	444.685	0.66938	0.377683	664.324	387.95	0.583977	0.23796	503.074	387.95	444.685	1.14624	0.767151
346	UPK1B_chr3_+_118892425_118924000	5	11	6	3.90779	4.07968	1.04399	1	3.90779	7.79799	1.9955	0.91975	5.3031	7.79799	4.07968	0.523171	0.926567
347	DNAJB4_chr1_+_78470636_78482995	489	304	268	220.79	141.769	0.642099	0.500858	220.79	126.717	0.573927	0.398901	164.433	126.717	141.769	1.11878	0.87192
348	HIST1H4L_chr6_-_27840926_27841289	5272	2737	2103	6193.84	2481.47	0.400634	0.0151369	6193.84	3082.15	0.497616	0.0619176	3952.59	3082.15	2481.47	0.805108	0.559562
349	PECR_chr2_-_216903111_216946539	404	318	200	271.591	136.669	0.503217	0.240426	271.591	196.899	0.724984	0.58047	203.402	196.899	136.669	0.694108	0.534658
350	WFIKKN1_chr16_+_681012_684116	148	28	26	405.433	71.3944	0.176094	0.00476368	405.433	89.6769	0.221188	0.012775	190.553	89.6769	71.3944	0.79613	0.716092
351	HSPA2_chr14_+_65007186_65009954	2628	817	1192	3257.14	1525.8	0.468448	0.0497285	3257.14	1042.98	0.320214	0.00366196	1958.49	1042.98	1525.8	1.46292	0.322601
352	SERP1_chr3_-_150259780_150264428	4440	5498	4195	4020.14	4328.54	1.07672	0.842153	4020.14	4162.18	1.03533	0.925716	4202.97	4162.18	4328.54	1.03997	0.916129
353	SYDE2_chr1_-_85623356_85666728	853	1033	627	597.892	498.741	0.834167	0.695238	597.892	663.804	1.11024	0.821713	591.504	663.804	498.741	0.751338	0.535355
354	CNTNAP3B_chr9_+_43684885_43922473	6	13	18	5.86168	20.3984	3.47996	0.485283	5.86168	18.5202	3.15954	0.522632	15.0346	18.5202	20.3984	1.10141	0.976972
355	SVOPL_chr7_-_138279030_138363790	11	119	39	13.6773	57.1155	4.17595	0.143125	13.6773	165.707	12.1155	0.0127724	79.4225	165.707	57.1155	0.344677	0.243003
356	C6orf225_chr6_+_112408674_112423993	213	156	141	136.773	88.7331	0.648764	0.549441	136.773	101.374	0.741185	0.679443	109.852	101.374	88.7331	0.875305	0.862331
357	NUP85_chr17_+_73201597_73231854	2101	2205	1733	2051.59	1624.73	0.791939	0.547183	2051.59	1965.09	0.95784	0.912125	1895.59	1965.09	1624.73	0.826797	0.623661
358	SNORA18_chr11_-_93466632_93466763	253	195	174	219.813	161.147	0.733111	0.607868	219.813	187.152	0.851413	0.792341	190.904	187.152	161.147	0.861052	0.808817
359	CD177_chr19_+_43857825_43867480	86	47	160	128.957	215.203	1.6688	0.463569	128.957	91.6264	0.710519	0.631075	146.352	91.6264	215.203	2.3487	0.225487
360	LGR5_chr12_+_71833813_71978621	255	55	400	221.767	374.311	1.68786	0.390635	221.767	52.6364	0.23735	0.0247672	217.847	52.6364	374.311	7.11125	0.00270657
361	PIGG_chr4_+_492989_533320	611	842	906	611.569	933.227	1.52596	0.322078	611.569	802.218	1.31174	0.524957	788.291	802.218	933.227	1.16331	0.723129
362	LINC00348_chr13_+_71589273_71742549	5	0	0	3.90779	0	0	0.880799	3.90779	0	0	0.877791	1.31555	0	0	NA	NA
363	SCARNA2_chr1_+_109642815_109643234	6827	6747	3988	17368.2	10140	0.58383	0.136771	17368.2	16501.5	0.950101	0.886867	14790.4	16501.5	10140	0.614492	0.177741
364	LRRC16B_chr14_+_24521206_24538937	45	69	91	60.5707	134.63	2.22268	0.293344	60.5707	111.121	1.83457	0.425695	102.862	111.121	134.63	1.21155	0.802936
365	RAB5A_chr3_+_19988572_20026667	1915	2837	2453	1494.73	2196.91	1.46977	0.322248	1494.73	1943.65	1.30034	0.499257	1892.77	1943.65	2196.91	1.1303	0.752738
366	FLJ13224_chr12_+_31477250_31478879	3	4	10	3.90779	20.3984	5.21994	0.490245	3.90779	5.84849	1.49662	0.927559	10.1199	5.84849	20.3984	3.48781	0.593649
367	DCAF11_chr14_+_24583906_24594451	1836	2059	1911	2045.73	2080.64	1.01707	0.965692	2045.73	1995.31	0.975355	0.948934	2056.63	1995.31	2080.64	1.04276	0.913772
368	USP9Y_chrY_+_14813160_14972768	3507	41	2119	2946.47	2136.73	0.725184	0.420815	2946.47	25.3435	0.00860129	2.55924e-19	1716.89	25.3435	2136.73	84.311	1.4901e-17
369	C7orf53_chr7_+_112120908_112130943	16	13	13	12.7003	8.15936	0.642454	0.882355	12.7003	9.74749	0.7675	0.938887	10.2859	9.74749	8.15936	0.837074	0.977384
370	PLEKHM3_chr2_-_208686012_208890284	468	676	753	412.272	752.701	1.82574	0.180354	412.272	562.43	1.36422	0.489118	580.114	562.43	752.701	1.3383	0.514721
371	LRP1B_chr2_-_140988996_142889270	125	24	191	76.2019	130.55	1.71321	0.557916	76.2019	16.5707	0.217458	0.118508	74.9936	16.5707	130.55	7.87834	0.037351
372	XAF1_chr17_+_6659156_6678964	6	3	2	3.90779	0	0	0.788901	3.90779	0	0	0.78369	1.31555	0	0	NA	NA
373	ENKUR_chr10_-_25270917_25305030	4	3	3	2.93084	2.03984	0.695992	1	2.93084	1.9495	0.665166	0.999717	2.32553	1.9495	2.03984	1.04634	1
374	ANKDD1A_chr15_+_65204101_65251041	83	21	77	123.095	110.151	0.894846	0.898415	123.095	31.192	0.253397	0.107193	88.8523	31.192	110.151	3.5314	0.138217
375	SPAG6_chr10_+_22634374_22706539	7	5	17	7.81558	18.3586	2.34897	0.796728	7.81558	4.87374	0.623594	0.916987	10.424	4.87374	18.3586	3.76683	0.690206
376	ZDHHC22_chr14_-_77597613_77608134	158	209	439	207.113	546.677	2.63952	0.0492504	207.113	282.677	1.36485	0.527708	347.988	282.677	546.677	1.93393	0.176714
377	CCDC60_chr12_+_119772517_119978852	14	16	23	17.585	28.5578	1.62398	0.795723	17.585	23.394	1.33033	0.888871	23.3543	23.394	28.5578	1.22073	0.924107
378	THOC7_chr3_-_63819546_63849597	1164	952	779	859.713	629.291	0.731978	0.474171	859.713	608.243	0.707495	0.427195	704.754	608.243	629.291	1.0346	0.940443
379	TCTA_chr3_+_49449639_49453909	283	309	343	324.346	429.387	1.32385	0.568323	324.346	389.899	1.20211	0.709436	384.146	389.899	429.387	1.10128	0.846537
380	B2M_chr15_+_45003685_45010357	1495	1675	837	1215.32	715.984	0.589131	0.18802	1215.32	1141.43	0.9392	0.876441	1032.65	1141.43	715.984	0.627269	0.245568
381	C6orf141_chr6_+_49518113_49519808	164	40	64	260.845	116.271	0.445747	0.216058	260.845	77.9799	0.298951	0.0689264	152.995	77.9799	116.271	1.49104	0.549386
382	LPPR4_chr1_+_99729848_99775138	67	196	751	41.0318	613.992	14.9638	1.41953e-05	41.0318	128.667	3.13578	0.0520427	262.91	128.667	613.992	4.77195	0.00654534
383	SQLE_chr8_+_126010720_126034525	7318	7699	4740	6590.48	4419.32	0.67056	0.277121	6590.48	6039.54	0.916403	0.811921	5729.38	6039.54	4419.32	0.73173	0.395171
384	SEPHS1_chr10_-_13359438_13390298	3948	10063	8089	3712.4	7728.96	2.08193	0.0466653	3712.4	8077.74	2.17588	0.0351234	6554.92	8077.74	7728.96	0.956822	0.90387
385	GLIPR2_chr9_+_36136742_36163903	1376	576	1397	1299.34	1323.86	1.01887	0.96541	1299.34	582.9	0.448612	0.0564926	1077.13	582.9	1323.86	2.27116	0.0511696
386	PLRG1_chr4_-_155456149_155471585	2794	3740	3067	2469.72	3186.23	1.29012	0.49964	2469.72	2757.56	1.11655	0.770357	2826.14	2757.56	3186.23	1.15545	0.701762
387	SPG7_chr16_+_89574805_89624174	2264	1768	1864	2784.3	2223.43	0.798559	0.554077	2784.3	2041.12	0.733083	0.414244	2368.54	2041.12	2223.43	1.08932	0.82254
388	ZNF614_chr19_-_52516577_52531680	1377	2422	1645	1006.26	1568.64	1.55889	0.26522	1006.26	1746.75	1.73589	0.166828	1451.52	1746.75	1568.64	0.898033	0.787004
389	ZMYM6NB_chr1_-_35447127_35450948	303	202	238	270.614	215.203	0.79524	0.691358	270.614	191.051	0.705989	0.544613	227.441	191.051	215.203	1.12642	0.840635
390	PARD6G_chr18_-_77915117_78005397	945	427	297	932.007	338.614	0.363316	0.0251799	932.007	451.309	0.484233	0.104947	578.907	451.309	338.614	0.750293	0.522232
391	GRPEL2_chr5_+_148724977_148734146	2343	4021	2861	1852.29	3029.16	1.63536	0.196095	1852.29	3072.41	1.65871	0.183487	2671.39	3072.41	3029.16	0.985925	0.970782
392	INPP5B_chr1_-_38326369_38412729	1219	1544	1251	1113.72	1188.21	1.06688	0.87373	1113.72	1287.64	1.15616	0.719529	1205.91	1287.64	1188.21	0.922777	0.843038
393	PPID_chr4_-_159630279_159644552	1377	1629	872	1024.82	715.984	0.698646	0.391362	1024.82	1115.11	1.08811	0.840574	959.68	1115.11	715.984	0.642074	0.289795
394	TRIM56_chr7_+_100728786_100733889	370	326	289	947.639	763.92	0.806131	0.607637	947.639	910.415	0.96072	0.92538	881.006	910.415	763.92	0.83909	0.676335
395	IL20RA_chr6_-_137321108_137366298	25	41	9	21.4928	8.15936	0.379632	0.538153	21.4928	37.0404	1.72339	0.714063	22.4146	37.0404	8.15936	0.220283	0.32184
396	UBE2J1_chr6_-_90036344_90062619	1686	2408	1967	1363.82	1960.29	1.43735	0.355638	1363.82	1758.45	1.28936	0.51732	1707.14	1758.45	1960.29	1.11478	0.78212
397	SNORA75_chr2_-_232320511_232320647	11	16	12	7.81558	8.15936	1.04399	1	7.81558	13.6465	1.74606	0.864837	9.9513	13.6465	8.15936	0.59791	0.877393
398	UTS2R_chr17_+_80332201_80333370	4	3	0	4.88473	0	0	0.748427	4.88473	3.89899	0.7982	0.999698	2.95425	3.89899	0	0	0.778384
399	SAFB2_chr19_-_5587010_5622938	590	839	667	777.65	893.45	1.14891	0.740481	777.65	1056.63	1.35874	0.462468	916.33	1056.63	893.45	0.845568	0.688006
400	FAM203A_dup1_chr8_+_145192672_145195620	3	6	4	3.90779	6.11952	1.56598	0.94158	3.90779	9.74749	2.49437	0.822326	6.64197	9.74749	6.11952	0.627805	0.918955
401	DNAJC25_chr9_+_114393632_114416631	267	416	258	175.85	191.745	1.09039	0.887194	175.85	265.132	1.50771	0.477632	212.56	265.132	191.745	0.723207	0.575713
402	KLRG1_chr12_+_9142221_9163340	111	80	23	78.1558	16.3187	0.208798	0.187999	78.1558	57.5102	0.73584	0.791055	51.1024	57.5102	16.3187	0.283754	0.288701
403	LOC100130155_chr8_+_65285775_65291386	2	9	9	1.95389	14.2789	7.30791	0.385781	1.95389	13.6465	6.98425	0.397689	10.0299	13.6465	14.2789	1.04634	1
404	E2F4_chr16_+_67226068_67232821	2607	3093	2352	3185.82	2896.57	0.909207	0.799758	3185.82	3369.71	1.05772	0.881273	3175.74	3369.71	2896.57	0.859593	0.68647
405	TAC1_chr7_+_97361271_97369784	47	173	286	35.1701	220.303	6.26393	0.0223571	35.1701	111.121	3.15954	0.144433	123.038	111.121	220.303	1.98254	0.366778
406	TRAIP_chr3_-_49866028_49893992	422	495	416	466.004	521.179	1.1184	0.810317	466.004	608.243	1.30523	0.563362	535.963	608.243	521.179	0.85686	0.738465
407	LOC729852_chr7_+_7680342_7918851	474	450	273	212.974	145.849	0.684818	0.548213	212.974	204.697	0.961135	0.95483	189.366	204.697	145.849	0.712509	0.591553
408	KIAA0232_chr4_+_6784459_6885899	1948	2322	2045	1507.43	1748.14	1.15969	0.703605	1507.43	1623.93	1.07729	0.848946	1639.17	1623.93	1748.14	1.07649	0.850381
409	ERCC8_chr5_-_60169659_60240905	652	557	573	363.424	444.685	1.2236	0.687202	363.424	261.233	0.718809	0.510611	359.208	261.233	444.685	1.70226	0.288462
410	GPX4_chr19_+_1103936_1106787	3049	3239	3432	10121.2	8336.83	0.823702	0.592864	10121.2	8612.88	0.850976	0.656266	9096.01	8612.88	8336.83	0.967949	0.928613
411	KIAA0368_chr9_-_114122973_114247025	6993	14166	8598	6195.8	8336.83	1.34556	0.414157	6195.8	10098.4	1.62988	0.180039	8273.58	10098.4	8336.83	0.82556	0.597498
412	MSS51_chr10_-_75183337_75193319	56	45	26	84.9944	33.6574	0.395995	0.34458	84.9944	71.1566	0.837192	0.860004	63.8027	71.1566	33.6574	0.473004	0.446644
413	GPR157_chr1_-_9164476_9189229	36	25	10	99.6486	20.3984	0.204703	0.131008	99.6486	77.9799	0.782549	0.810324	66.5824	77.9799	20.3984	0.261586	0.199914
414	FAM199X_chrX_+_103411156_103440582	1584	4053	1307	1181.13	1232.06	1.04312	0.913765	1181.13	3113.35	2.63591	0.0126419	1856.62	3113.35	1232.06	0.395736	0.0169404
415	OR52A1_chr11_-_5172661_5173599	3	15	8	1.95389	4.07968	2.08798	0.935708	1.95389	9.74749	4.98875	0.776637	5.30024	9.74749	4.07968	0.418537	0.878779
416	HSP90B3P_chr1_+_92100568_92109335	21	14	24	13.6773	12.239	0.894846	0.989058	13.6773	7.79799	0.570143	0.851605	11.3278	7.79799	12.239	1.56951	0.888853
417	ALG9_chr11_-_111652919_111742305	1088	1295	837	797.189	687.426	0.862313	0.72994	797.189	869.476	1.09068	0.840159	790.956	869.476	687.426	0.790622	0.582828
418	BTBD10_chr11_-_13409556_13484838	1066	1362	1381	775.696	1203.51	1.55152	0.294887	775.696	912.365	1.17619	0.699318	971.171	912.365	1203.51	1.31911	0.508218
419	SDK2_chr17_-_71330523_71640227	682	81	132	894.883	220.303	0.24618	0.00246888	894.883	163.758	0.182993	0.000310134	430.141	163.758	220.303	1.3453	0.519998
420	BAIAP3_chr16_+_1383606_1399442	75	71	49	212.974	141.769	0.665662	0.483684	212.974	241.738	1.13505	0.829466	200.441	241.738	141.769	0.586458	0.357086
421	RABGGTB_chr1_+_76251886_76260764	1810	1920	1516	1376.52	1456.45	1.05807	0.888368	1376.52	1302.26	0.946056	0.890376	1389.23	1302.26	1456.45	1.1184	0.77957
422	ANKRD40_chr17_-_48770551_48785270	3636	3877	2707	3446.67	2719.11	0.788909	0.527179	3446.67	3251.76	0.94345	0.876882	3164.42	3251.76	2719.11	0.836196	0.633339
423	CALCOCO2_chr17_+_46908350_46942607	705	724	817	496.289	662.948	1.33581	0.523275	496.289	453.258	0.913294	0.84412	541.629	453.258	662.948	1.46263	0.40209
424	SNCA_chr4_-_90645250_90759447	314	75	62	209.067	45.8964	0.21953	0.0384328	209.067	52.6364	0.251769	0.0572725	103.453	52.6364	45.8964	0.871952	0.8698
425	SPATS2L_chr2_+_201170604_201346986	3202	7353	9215	2884.92	7465.82	2.58787	0.0108447	2884.92	6112.65	2.11882	0.0428547	5527.97	6112.65	7465.82	1.22137	0.585725
426	ESRRB_chr14_+_76837690_76968180	5	0	3	4.88473	2.03984	0.417595	0.936899	4.88473	0	0	0.77153	2.3284	0	2.03984	Inf	0.884585
427	SLC48A1_chr12_+_48166967_48176536	265	239	363	367.332	532.399	1.44937	0.440331	367.332	391.849	1.06674	0.896585	433.812	391.849	532.399	1.35868	0.523863
428	ARHGAP26_chr5_+_142150292_142608572	568	816	899	504.105	907.729	1.80068	0.171374	504.105	682.324	1.35354	0.480879	703.287	682.324	907.729	1.33035	0.504869
429	CDK16_chrX_+_47077528_47089394	3361	4799	3151	4779.22	4106.2	0.859177	0.678654	4779.22	6292.98	1.31674	0.452448	5099.77	6292.98	4106.2	0.652505	0.244831
430	PRCD_chr17_+_74523668_74541458	5	3	0	3.90779	0	0	0.790375	3.90779	2.92425	0.748312	0.999717	2.29791	2.92425	0	0	0.829026
431	TDRD9_chr14_+_104394817_104519004	0	2	2	0	2.03984	Inf	0.96166	0	0	NA	NA	0.683963	0	2.03984	Inf	0.961581
432	KLRC4_chr12_-_10559983_10562356	0	0	1	0	1.01992	Inf	0.995961	0	0	NA	NA	0.341982	0	1.01992	Inf	0.995753
433	HRAS_chr11_-_532242_535550	706	876	1243	1802.47	2845.58	1.57871	0.235619	1802.47	2141.52	1.18811	0.653868	2280.34	2141.52	2845.58	1.32876	0.459257
434	JAGN1_chr3_+_9932271_9936031	952	858	773	914.422	806.757	0.882259	0.767032	914.422	827.561	0.90501	0.813644	856.354	827.561	806.757	0.974861	0.953862
435	BSDC1_chr1_-_32830705_32860062	1844	2874	2777	2052.57	2766.02	1.34759	0.432759	2052.57	2695.18	1.31308	0.473645	2523.85	2695.18	2766.02	1.02629	0.946174
436	RNF43_chr17_-_56431038_56494931	556	302	26	635.016	42.8367	0.0674577	6.89204e-06	635.016	372.354	0.58637	0.312801	353.227	372.354	42.8367	0.115043	0.000211064
437	NDUFAF1_chr15_-_41679547_41694658	368	335	305	396.64	354.932	0.894846	0.827397	396.64	382.101	0.963344	0.944089	380.9	382.101	354.932	0.928896	0.886411
438	PHF12_chr17_-_27232271_27278508	1380	1394	1904	1578.75	2074.52	1.31403	0.481924	1578.75	1496.24	0.947739	0.891022	1729.71	1496.24	2074.52	1.38649	0.400342
439	HOTAIRM1_chr7_+_27135713_27139877	87	15	3	113.326	4.07968	0.0359996	0.016371	113.326	19.495	0.172026	0.145476	46.0679	19.495	4.07968	0.209268	0.259895
440	PLAC8L1_chr5_-_145463876_145483946	20	13	22	26.3776	26.5179	1.00532	1	26.3776	19.495	0.739074	0.861971	24.3205	19.495	26.5179	1.36024	0.859659
441	WSB1_chr17_+_25621106_25640645	2550	3159	2451	2145.38	2188.75	1.02022	0.959147	2145.38	2204.88	1.02774	0.943787	2196.83	2204.88	2188.75	0.992684	0.985605
442	PROS1_chr3_-_93591881_93692934	256	27	91	166.081	67.3148	0.405313	0.265936	166.081	21.4445	0.129121	0.018349	85.6856	21.4445	67.3148	3.13903	0.180308
443	SOCS4_chr14_+_55493844_55516206	2796	2660	2120	2293.87	2142.85	0.934164	0.860112	2293.87	1919.28	0.836699	0.643334	2135.49	1919.28	2142.85	1.11649	0.77516
444	PSMB8_chr6_-_32808494_32812712	58	183	200	96.7178	326.375	3.37451	0.0250515	96.7178	327.516	3.3863	0.0245817	252.018	327.516	326.375	0.996516	0.999332
445	SDR39U1_chr14_-_24908972_24912007	296	309	220	401.525	354.932	0.88396	0.798377	401.525	493.223	1.22837	0.666123	419.874	493.223	354.932	0.719619	0.489691
446	DDIT4L_chr4_-_101107027_101111655	280	236	544	184.643	442.645	2.3973	0.129517	184.643	161.808	0.87633	0.824492	264.937	161.808	442.645	2.73562	0.082594
447	SNORD116-17_dup1_chr15_+_25328734_25328827	2	1	1	0.976947	0	0	1	0.976947	0	0	0.999894	0.328887	0	0	NA	NA
448	LOC283050_chr10_-_80703083_80827205	2	2	1	1.95389	1.01992	0.521994	1	1.95389	1.9495	0.99775	1	1.65466	1.9495	1.01992	0.523171	1
449	TBCCD1_chr3_-_186263856_186288332	497	663	455	439.626	437.546	0.995268	0.995778	439.626	547.809	1.24608	0.639478	478.738	547.809	437.546	0.79872	0.632487
450	SCARNA16_chr17_+_75085389_75085575	41	27	53	56.6629	79.5538	1.40398	0.725215	56.6629	41.9142	0.739711	0.761841	59.8305	41.9142	79.5538	1.89802	0.503276
451	ZBTB7C_chr18_-_45553639_45663680	2	23	0	1.95389	0	0	0.73181	1.95389	40.9394	20.9527	0.247378	14.4108	40.9394	0	0	0.120296
452	AP2S1_chr19_-_47341423_47354203	2373	2831	2840	3444.72	3828.78	1.11149	0.776892	3444.72	3703.07	1.075	0.846397	3687.45	3703.07	3828.78	1.03395	0.929048
453	VAT1_chr17_-_41166622_41174459	5974	9456	10701	8520.93	14202.4	1.66677	0.159314	8520.93	12244.8	1.43702	0.31656	11744.1	12244.8	14202.4	1.15987	0.681468
454	SHANK3_chr22_+_51113070_51171640	277	83	216	708.287	593.594	0.83807	0.69861	708.287	286.576	0.404605	0.050095	533.748	286.576	593.594	2.07133	0.113681
455	TUFM_chr16_-_28853732_28857729	4355	6153	5647	5172.93	6188.88	1.1964	0.624547	5172.93	6433.34	1.24365	0.551671	5977.79	6433.34	6188.88	0.962001	0.915992
456	OR7E5P_chr11_-_55746179_55753881	1	3	1	0.976947	1.01992	1.04399	1	0.976947	2.92425	2.99325	0.971205	1.65323	2.92425	1.01992	0.348781	0.973724
457	THEG_chr19_-_362057_376013	3	0	2	1.95389	2.03984	1.04399	1	1.95389	0	0	0.95285	1.34174	0	2.03984	Inf	0.95087
458	SGSM3_chr22_+_40766595_40806293	1076	717	721	1570.93	1038.28	0.660932	0.302668	1570.93	1061.5	0.675715	0.32886	1233.58	1061.5	1038.28	0.978123	0.957798
459	TOMM22_chr22_+_39077954_39080766	2518	2938	2041	2272.38	1979.67	0.871187	0.718524	2272.38	2388.13	1.05094	0.897093	2231.04	2388.13	1979.67	0.828959	0.623683
460	SOCS3_chr17_-_76352859_76356158	1366	1021	1299	1987.11	1814.44	0.913104	0.816144	1987.11	1458.22	0.733841	0.427687	1767.21	1458.22	1814.44	1.24428	0.575551
461	CPO_chr2_+_207804278_207834198	34	24	12	30.2854	9.17928	0.303093	0.523377	30.2854	21.4445	0.70808	0.857688	20.4773	21.4445	9.17928	0.428049	0.659349
462	POP4_chr19_+_30097170_30108162	753	786	802	867.529	977.084	1.12628	0.776638	867.529	918.213	1.05842	0.893306	928.131	918.213	977.084	1.06411	0.883027
463	MALL_chr2_-_110841447_110874143	8	13	11	9.76947	16.3187	1.67038	0.831279	9.76947	23.394	2.3946	0.692902	16.6195	23.394	16.3187	0.697561	0.877955
464	PARK2_chr6_-_161768590_163148834	27	3	4	35.1701	4.07968	0.115999	0.329118	35.1701	2.92425	0.0831458	0.272504	14.1902	2.92425	4.07968	1.39512	0.982622
465	GPR124_chr8_+_37654401_37701504	948	318	706	2369.1	1691.03	0.713786	0.388629	2369.1	887.021	0.374413	0.0135218	1662.54	887.021	1691.03	1.90641	0.101704
466	TMEM132A_chr11_+_60691913_60704631	1199	824	1063	2977.73	2402.93	0.806967	0.570736	2977.73	2025.53	0.680224	0.309008	2488.61	2025.53	2402.93	1.18632	0.651868
467	RUVBL2_chr19_+_49497156_49519182	3709	3783	3871	5376.14	5139.38	0.955961	0.90264	5376.14	5127.18	0.953691	0.89747	5255.52	5127.18	5139.38	1.00238	0.995248
468	CGRRF1_chr14_+_54976587_55005334	372	416	325	259.868	265.179	1.02044	0.975593	259.868	266.106	1.02401	0.970259	265.794	266.106	265.179	0.996516	1
469	ACPL2_chr3_+_140950682_141013486	1401	798	454	1059.01	341.673	0.322635	0.0123982	1059.01	508.819	0.480466	0.099695	642.008	508.819	341.673	0.671503	0.372323
470	WNT10B_chr12_-_49359123_49365641	246	17	9	339.978	10.1992	0.0299996	0.000116104	339.978	21.4445	0.0630761	0.00116057	125.076	21.4445	10.1992	0.47561	0.420703
471	GTF2IRD2P1_chr7_-_72656902_72685658	0	0	0	0	0	NA	NA	0	0	NA	NA	0	0	0	NA	NA
472	BAIAP2L2_chr22_-_38480896_38506676	92	123	114	267.683	325.355	1.21545	0.714668	267.683	427.915	1.59858	0.374787	342.959	427.915	325.355	0.760326	0.604246
473	ISCA1_chr9_-_88879463_88897490	519	725	422	377.102	338.614	0.897937	0.832548	377.102	482.501	1.2795	0.621981	402.578	482.501	338.614	0.701789	0.478741
474	LOC728724_chr8_-_130228713_130253486	1	5	0	0	0	NA	NA	0	2.92425	Inf	0.914683	0.98236	2.92425	0	0	0.917167
475	RPAP1_chr15_-_41809375_41836464	1386	1197	1416	2016.42	1960.29	0.972163	0.942735	2016.42	1684.37	0.835325	0.642306	1901.95	1684.37	1960.29	1.16381	0.695604
476	RPL27_chr17_+_41150446_41154971	8909	11739	9467	8177.05	7826.87	0.957176	0.904264	8177.05	8870.21	1.08477	0.822774	8356.98	8870.21	7826.87	0.882377	0.730514
477	EPN1_chr19_+_56186561_56207133	1515	1658	2551	3935.14	5711.55	1.45142	0.311901	3935.14	4138.78	1.05175	0.891223	4630.22	4138.78	5711.55	1.38001	0.381647
478	SLC35A1_chr6_+_88182643_88222057	633	266	226	468.935	163.187	0.347996	0.0596111	468.935	175.455	0.374156	0.0782163	271.524	175.455	163.187	0.930082	0.903761
479	GAL_chr11_+_68451983_68458643	1126	2227	2668	1647.13	3647.24	2.21429	0.0383408	1647.13	2949.59	1.79074	0.126914	2768.3	2949.59	3647.24	1.23652	0.57577
480	SLC14A2_chr18_+_42792947_43263060	0	22	17	0	20.3984	Inf	0.140468	0	31.192	Inf	0.102074	17.3181	31.192	20.3984	0.653964	0.841346
481	RDH11_chr14_-_68143519_68162510	4286	4868	4424	3415.41	3913.43	1.14582	0.715155	3415.41	3304.4	0.967498	0.929855	3572.04	3304.4	3913.43	1.18431	0.650133
482	SERF2-C15ORF63_chr15_+_44084174_44094769	2374	2445	2141	2625.06	2315.22	0.881969	0.740996	2625.06	2350.12	0.895264	0.770909	2449.51	2350.12	2315.22	0.98515	0.969389
483	AUH_chr9_-_93976097_94124206	462	605	320	407.387	288.638	0.70851	0.49054	407.387	496.147	1.21788	0.692566	400.601	496.147	288.638	0.581758	0.277876
484	C14orf129_chr14_+_96846022_96853563	1359	2098	1285	989.647	1201.47	1.21403	0.632145	989.647	1467.97	1.48333	0.32991	1229.16	1467.97	1201.47	0.818454	0.620308
485	MBD2_chr18_-_51677971_51751158	683	734	616	626.223	607.873	0.970697	0.949493	626.223	606.294	0.968175	0.944739	618.314	606.294	607.873	1.0026	0.998277
486	ABHD14B_chr3_-_52002526_52008646	138	81	169	175.85	238.661	1.35718	0.616194	175.85	130.616	0.742769	0.628999	183.102	130.616	238.661	1.82719	0.323035
487	PIGT_chr20_+_44044707_44054885	1879	2093	2497	2383.75	3039.36	1.27503	0.520698	2383.75	2401.78	1.00756	0.984928	2628.44	2401.78	3039.36	1.26546	0.533702
488	SPHAR_chr1_+_229440129_229441250	167	137	94	72.2941	44.8765	0.620749	0.638993	72.2941	58.4849	0.808986	0.839378	59.032	58.4849	44.8765	0.767318	0.801914
489	ALAS1_chr3_+_52232099_52248343	1794	1947	1504	1696.96	1419.73	0.836633	0.649163	1696.96	1679.49	0.989708	0.980027	1611.52	1679.49	1419.73	0.845333	0.668323
490	FOXO1_chr13_-_41129801_41240734	1870	1803	2471	1725.29	2412.11	1.39809	0.384968	1725.29	1491.37	0.864415	0.706032	1890.61	1491.37	2412.11	1.61739	0.213638
491	CRLF3_chr17_-_29109702_29151778	805	744	441	553.929	326.375	0.589199	0.264568	553.929	475.677	0.858733	0.748161	455.71	475.677	326.375	0.686126	0.427097
492	PPP1R17_chr7_+_31726631_31748069	80	178	111	76.2019	104.032	1.36521	0.681956	76.2019	167.657	2.20017	0.289452	116.857	167.657	104.032	0.620505	0.519486
493	FARS2_chr6_+_5261584_5771816	530	742	682	593.984	851.634	1.43377	0.40024	593.984	870.45	1.46544	0.372054	777.934	870.45	851.634	0.978383	0.961161
494	CCDC28A_chr6_+_139094657_139114456	310	346	289	275.499	259.06	0.940329	0.916715	275.499	295.349	1.07205	0.904581	278.828	295.349	259.06	0.877132	0.817514
495	NPHP3_chr3_-_132399453_132441303	805	631	1015	555.883	865.913	1.55772	0.315618	555.883	402.571	0.724201	0.466998	612.718	402.571	865.913	2.15096	0.0854058
496	TSEN54_chr17_+_73512609_73520820	637	876	618	1567.02	1502.34	0.958724	0.915447	1567.02	2146.4	1.36973	0.422124	1752.33	2146.4	1502.34	0.699937	0.363093
497	MAGI2-AS3_chr7_+_79082273_79100524	96	31	70	42.9857	34.6773	0.806718	0.867018	42.9857	21.4445	0.498875	0.562303	33.3024	21.4445	34.6773	1.61707	0.697661
498	HMGXB4_chr22_+_35653445_35691800	1505	1262	1257	1172.34	1054.6	0.899569	0.796088	1172.34	842.183	0.71838	0.417822	1031.19	842.183	1054.6	1.25222	0.582137
499	CBX2_chr17_+_77751977_77761449	2282	2381	2066	3350.93	2740.53	0.817841	0.59095	3350.93	3100.68	0.925318	0.835835	3088.62	3100.68	2740.53	0.883848	0.741579
500	ZC3H14_chr14_+_89029253_89079853	4342	4741	3811	3905.83	3828.78	0.980272	0.957726	3905.83	3553.93	0.909904	0.799651	3792.59	3553.93	3828.78	1.07734	0.841465
501	CXADRP2_chr15_-_22014420_22016878	3	1	1	1.95389	0	0	0.976849	1.95389	0	0	0.97573	0.657774	0	0	NA	NA
502	RBMXL1_chr1_-_89445139_89458643	1128	1696	893	836.267	740.462	0.885438	0.774598	836.267	1165.8	1.39405	0.430859	921.44	1165.8	740.462	0.635154	0.282858
503	CRTAP_chr3_+_33155450_33189265	3555	3777	3657	3362.65	3525.87	1.04854	0.899404	3362.65	2949.59	0.877162	0.725732	3305.13	2949.59	3525.87	1.19538	0.632857
504	DDX50_chr10_+_70661034_70706603	1002	945	560	726.849	437.546	0.601977	0.26218	726.849	603.369	0.830117	0.680243	594.096	603.369	437.546	0.725171	0.477887
505	TBPL2_chr14_-_55880930_55907263	0	11	0	0	0	NA	NA	0	7.79799	Inf	0.785671	2.61963	7.79799	0	0	0.789084
506	STYXL1_chr7_-_75625655_75677321	1119	403	820	1249.52	1008.7	0.807274	0.608881	1249.52	501.021	0.400972	0.031375	927.178	501.021	1008.7	2.01329	0.0976878
507	EFCAB4A_chr11_+_827585_831991	50	105	176	130.911	494.661	3.77861	0.0128366	130.911	368.455	2.81455	0.0505702	333.709	368.455	494.661	1.34253	0.568693
508	BLVRB_chr19_-_40953691_40971725	485	518	519	691.678	748.622	1.08233	0.85315	691.678	789.546	1.14149	0.754944	749.104	789.546	748.622	0.948167	0.901533
509	A1BG-AS1_chr19_+_58863336_58866549	111	84	26	187.574	41.8167	0.222935	0.0270705	187.574	169.606	0.904211	0.880914	134.144	169.606	41.8167	0.246552	0.0386761
510	SNORA68_chr19_+_17973397_17973529	1189	147	393	1092.23	459.984	0.421143	0.044158	1092.23	208.596	0.190982	0.000210094	592.005	208.596	459.984	2.20514	0.0684966
511	CCZ1B_chr7_-_6838566_6865926	361	533	354	246.191	252.94	1.02742	0.965557	246.191	335.313	1.36201	0.56682	280.335	335.313	252.94	0.75434	0.601722
512	MMP24_chr20_+_33814539_33864804	1654	2744	3368	2383.75	4439.71	1.86249	0.0975405	2383.75	3640.69	1.52729	0.257337	3514.17	3640.69	4439.71	1.21947	0.59461
513	GRID1_chr10_-_87359312_88126250	21	4	14	33.2162	22.4383	0.675521	0.84502	33.2162	4.87374	0.146728	0.349809	20.343	4.87374	22.4383	4.60391	0.461587
514	BANF1_chr11_+_65769550_65771617	210	216	206	314.577	333.514	1.0602	0.911258	314.577	360.657	1.14648	0.787563	338.887	360.657	333.514	0.92474	0.879353
515	CATSPER2P1_chr15_-_44028146_44038496	3	2	13	2.93084	14.2789	4.87194	0.609492	2.93084	1.9495	0.665166	0.999352	6.42931	1.9495	14.2789	7.3244	0.533955
516	HMBS_chr11_+_118955587_118964259	345	304	404	452.326	573.195	1.26722	0.60091	452.326	486.4	1.07533	0.875068	507.868	486.4	573.195	1.17845	0.717473
517	FAM13A_chr4_-_89647105_89978346	939	784	728	865.575	732.303	0.846031	0.6968	865.575	658.93	0.761263	0.524205	758.295	658.93	732.303	1.11135	0.806944
518	SLC25A24_chr1_-_108677344_108742980	3442	4228	3492	3162.38	3629.9	1.14784	0.713124	3162.38	3178.65	1.00515	0.989705	3349.55	3178.65	3629.9	1.14196	0.723375
519	MRO_chr18_-_48321490_48351754	26	33	15	15.6312	8.15936	0.521994	0.746232	15.6312	21.4445	1.37191	0.876457	15.202	21.4445	8.15936	0.380488	0.60924
520	SLC25A15_chr13_+_41363547_41386596	1892	1111	1048	1671.56	1019.92	0.610162	0.220153	1671.56	991.319	0.593052	0.194808	1237.73	991.319	1019.92	1.02885	0.945402
521	ACER3_chr11_+_76571917_76734850	619	943	625	329.231	506.9	1.53965	0.359038	329.231	545.859	1.65798	0.282309	464.174	545.859	506.9	0.928629	0.876685
522	CCDC129_chr7_+_31553685_31698334	27	675	377	35.1701	444.685	12.6438	1.26507e-05	35.1701	709.617	20.1767	4.53646e-07	399.33	709.617	444.685	0.626655	0.361991
523	FAM84B_chr8_-_127564683_127570711	7594	5989	6327	7056.49	5765.61	0.817065	0.582199	7056.49	4975.12	0.705041	0.341801	5980.1	4975.12	5765.61	1.15889	0.688103
524	TDP1_chr14_+_90422246_90511108	1808	2343	1462	1678.39	1440.13	0.858039	0.695142	1678.39	1885.16	1.12319	0.76606	1681.2	1885.16	1440.13	0.763927	0.490162
525	C11orf57_chr11_+_111944968_111955874	1303	1536	1042	1008.21	904.669	0.897303	0.793962	1008.21	1047.85	1.03932	0.926975	994.762	1047.85	904.669	0.863354	0.722554
526	ARHGAP8_chr22_+_45148438_45258664	775	1315	841	1021.89	1083.16	1.05996	0.886982	1021.89	1593.71	1.55958	0.272235	1242.59	1593.71	1083.16	0.679642	0.33981
527	RFK_chr9_-_79000433_79009444	586	672	639	300.9	526.279	1.74902	0.258987	300.9	330.44	1.09817	0.853722	388.767	330.44	526.279	1.59266	0.346521
528	ZFYVE9_chr1_+_52608046_52812358	1172	1511	1206	869.483	1015.84	1.16833	0.704306	869.483	1035.18	1.19057	0.670072	981.079	1035.18	1015.84	0.981315	0.964921
529	WIBG_chr12_-_56295197_56321697	1303	1549	1103	1462.49	1288.16	0.880799	0.749916	1462.49	1598.59	1.09306	0.823255	1461.29	1598.59	1288.16	0.805811	0.586899
530	GBA2_chr9_-_35736863_35749225	2442	2535	2416	2969.92	2980.21	1.00346	0.993352	2969.92	2848.22	0.959021	0.911816	2955.91	2848.22	2980.21	1.04634	0.904545
531	NDUFB3_chr2_+_201936462_201950473	426	500	383	289.176	277.418	0.95934	0.94304	289.176	313.869	1.08539	0.882161	295.81	313.869	277.418	0.883867	0.821273
532	GRIN3A_chr9_-_104331634_104500862	1	0	0	0.976947	0	0	1	0.976947	0	0	0.99987	0.328887	0	0	NA	NA
533	FMNL1_chr17_+_43299292_43324683	27	61	105	65.4554	305.976	4.67457	0.0129459	65.4554	210.546	3.21663	0.0568484	195.36	210.546	305.976	1.45325	0.528557
534	CHTOP_chr1_+_153606458_153618782	1943	2338	1710	1864.99	1614.53	0.865706	0.709468	1864.99	2085.96	1.11848	0.77224	1869.95	2085.96	1614.53	0.774	0.507578
535	SEPT7_chr7_+_35840596_35946715	2308	2770	2129	1877.69	1827.7	0.973374	0.945595	1877.69	1906.61	1.0154	0.969593	1885.45	1906.61	1827.7	0.958612	0.914247
536	GRAMD1C_chr3_+_113557681_113666021	68	59	32	33.2162	20.3984	0.61411	0.737332	33.2162	33.1414	0.99775	1	29.1552	33.1414	20.3984	0.615495	0.738606
537	ZNF165_chr6_+_28048482_28057340	219	505	391	278.43	457.944	1.64474	0.308011	278.43	528.314	1.89747	0.189595	424.762	528.314	457.944	0.866804	0.769801
538	USP38_chr4_+_144106070_144143141	846	1427	1462	590.076	1270.82	2.15366	0.06734	590.076	959.153	1.62547	0.244249	946.971	959.153	1270.82	1.32494	0.497984
539	ARMCX3_chrX_+_100878120_100882831	710	2290	853	522.667	733.323	1.40304	0.407005	522.667	1635.63	3.12939	0.00595648	971.306	1635.63	733.323	0.448343	0.0501176
540	ARHGDIB_chr12_-_15094950_15114562	24	122	300	33.2162	346.773	10.4399	0.000404123	33.2162	174.48	5.25286	0.0101272	186.07	174.48	346.773	1.98747	0.253718
541	AK1_chr9_-_130628759_130640022	405	336	324	527.551	489.562	0.927989	0.872622	527.551	530.263	1.00514	0.994224	519.885	530.263	489.562	0.923243	0.863722
542	ACSS3_chr12_+_81471809_81649582	593	880	639	529.505	634.391	1.19808	0.683696	529.505	744.708	1.40642	0.43997	641.144	744.708	634.391	0.851865	0.717232
543	KIAA1045_chr9_+_34958192_34982541	27	21	214	45.9165	271.299	5.90853	0.0297568	45.9165	38.9899	0.849149	0.858548	119.523	38.9899	271.299	6.95818	0.018898
544	DNAJB13_chr11_+_73661364_73681332	11	3	4	12.7003	4.07968	0.321227	0.792652	12.7003	2.92425	0.23025	0.734597	6.62582	2.92425	4.07968	1.39512	0.990367
545	HIST1H4B_chr6_-_26027124_26027480	3641	2991	2241	3630.34	2419.25	0.666399	0.27868	3630.34	2779.98	0.765765	0.475355	2967.22	2779.98	2419.25	0.87024	0.710479
546	FAM20B_chr1_+_178995074_179045702	2155	2461	1801	1725.29	1573.74	0.912159	0.815188	1725.29	1717.51	0.99549	0.991922	1685.47	1717.51	1573.74	0.916292	0.824186
547	HES2_chr1_-_6475294_6479979	10	34	60	11.7234	108.112	9.22189	0.0219421	11.7234	66.2829	5.65391	0.070775	62.4635	66.2829	108.112	1.63106	0.579724
548	FAM73B_chr9_+_131799253_131834351	549	663	585	791.327	843.474	1.0659	0.881476	791.327	995.218	1.25766	0.586862	883.547	995.218	843.474	0.847527	0.695404
549	NEDD8-MDP1_chr14_-_24683143_24701576	1461	1547	1369	1310.09	1273.88	0.972364	0.945585	1310.09	1290.57	0.985101	0.971497	1301.72	1290.57	1273.88	0.987071	0.975556
550	AMPH_chr7_-_38423297_38671167	82	53	63	109.418	83.6335	0.764348	0.71443	109.418	74.0809	0.677044	0.591931	89.7643	74.0809	83.6335	1.12895	0.878089
551	INTS7_chr1_-_212113741_212209002	1435	1575	1359	1107.86	1172.91	1.05872	0.889185	1107.86	1081	0.975753	0.953213	1129.38	1081	1172.91	1.08503	0.84136
552	SNORD61_chrX_-_135961358_135961430	40	5	17	21.4928	11.2191	0.521994	0.770645	21.4928	3.89899	0.181409	0.454119	12.3071	3.89899	11.2191	2.87744	0.666712
553	ZNF775_chr7_+_150076406_150095719	282	136	72	722.941	210.104	0.290624	0.0107374	722.941	458.132	0.633706	0.332712	467.728	458.132	210.104	0.45861	0.103288
554	UCKL1_chr20_-_62571182_62587800	525	1423	781	760.065	1153.53	1.51767	0.297317	760.065	1923.18	2.53028	0.0216746	1288.72	1923.18	1153.53	0.599804	0.200731
555	SNORA23_chr11_+_9450313_9450501	110	88	61	93.7869	52.0159	0.554618	0.468217	93.7869	85.7779	0.914604	0.920162	77.8301	85.7779	52.0159	0.606403	0.540195
556	HNRNPH1_chr5_-_179041179_179050722	9346	12226	9214	9708.9	9929.95	1.02277	0.950542	9708.9	10314.8	1.06241	0.86713	10063.1	10314.8	9929.95	0.96269	0.91641
557	ALDH1L1_chr3_-_125822408_125899485	12	15	21	15.6312	32.6375	2.08798	0.605679	15.6312	25.3435	1.62134	0.745325	24.7194	25.3435	32.6375	1.28781	0.868463
558	COX16_chr14_-_70791798_70826448	1413	1690	888	1138.14	758.821	0.666718	0.326163	1138.14	1162.87	1.02173	0.959804	1028.24	1162.87	758.821	0.652539	0.301238
559	SLC23A1_chr5_-_138702885_138719039	0	0	6	0	8.15936	Inf	0.73126	0	0	NA	NA	2.73585	0	8.15936	Inf	0.731058
560	RBM4B_chr11_-_66432470_66445275	352	357	347	386.871	416.128	1.07562	0.884892	386.871	393.798	1.01791	0.974984	402.059	393.798	416.128	1.0567	0.913722
561	THAP4_chr2_-_242523820_242576725	1856	2355	1973	2639.71	2671.17	1.01192	0.975699	2639.71	3070.46	1.16318	0.688833	2815.78	3070.46	2671.17	0.869959	0.71222
562	OGFRL1_chr6_+_71998477_72011973	554	1163	2171	579.33	2002.1	3.4559	0.00287209	579.33	1029.33	1.77677	0.1588	1212.13	1029.33	2002.1	1.94505	0.102111
563	PPP1R15A_chr19_+_49375649_49379319	729	724	1740	959.362	2097.98	2.18685	0.0533714	959.362	976.698	1.01807	0.966331	1354.53	976.698	2097.98	2.14803	0.058928
564	C1orf96_chr1_-_229456752_229478688	934	1275	669	696.563	565.036	0.811177	0.63643	696.563	840.233	1.20626	0.670963	706.219	840.233	565.036	0.672475	0.368973
565	BMF_chr15_-_40380092_40401075	723	807	805	812.82	987.283	1.21464	0.645607	812.82	939.658	1.15605	0.732011	920.337	939.658	987.283	1.05068	0.908226
566	MAN1A1_chr6_-_119499267_119670926	610	714	670	548.067	671.108	1.2245	0.65422	548.067	585.824	1.06889	0.884879	606.329	585.824	671.108	1.14558	0.764401
567	NKAIN1_chr1_-_31652592_31712734	1628	874	778	2361.28	1150.47	0.487223	0.0674136	2361.28	1290.57	0.546554	0.123063	1614.22	1290.57	1150.47	0.891446	0.76953
568	NLGN4X_chrX_-_5808083_6146706	2828	3237	3452	2586.96	3488.13	1.34835	0.420237	2586.96	2654.24	1.02601	0.945439	2932.13	2654.24	3488.13	1.31417	0.461164
569	LOC338739_chr11_+_33183203_33213142	6	2	0	5.86168	0	0	0.773971	5.86168	0	0	0.769596	1.97332	0	0	NA	NA
570	LOC399715_chr10_+_6319650_6377937	21	1	7	27.3545	6.11952	0.223712	0.453186	27.3545	0	0	0.0912664	11.2607	0	6.11952	Inf	0.308406
571	ALOX12_chr17_+_6899384_6914055	11	49	20	13.6773	30.5976	2.23712	0.504923	13.6773	101.374	7.41185	0.0927218	48.919	101.374	30.5976	0.301829	0.291121
572	IFNE_chr9_-_21480839_21482312	0	3	6	0	4.07968	Inf	0.792062	0	1.9495	Inf	0.88884	2.02283	1.9495	4.07968	2.09268	0.955419
573	RB1CC1_chr8_-_53535018_53627026	5078	6259	4066	4676.65	4848.7	1.03679	0.92208	4676.65	5458.59	1.1672	0.674169	5033.9	5458.59	4848.7	0.88827	0.747426
574	NEIL2_chr8_+_11627172_11644854	567	329	341	744.434	514.04	0.690511	0.407321	744.434	520.516	0.69921	0.423035	597.831	520.516	514.04	0.987559	0.980992
575	EIF4E_chr4_-_99799607_99851786	630	715	400	465.027	324.335	0.697454	0.457813	465.027	476.652	1.025	0.962362	425.425	476.652	324.335	0.680443	0.427449
576	SIGLEC15_chr18_+_43405545_43422521	0	0	1	0	2.03984	Inf	0.918964	0	0	NA	NA	0.683963	0	2.03984	Inf	0.918796
577	ABHD5_chr3_+_43732375_43764217	786	980	746	495.312	646.63	1.3055	0.558098	495.312	576.076	1.16306	0.741164	577.087	576.076	646.63	1.12247	0.800767
578	EXOC4_chr7_+_132937823_133750513	3314	3211	3236	3152.61	3282.1	1.04108	0.915001	3152.61	2635.72	0.836044	0.633155	3047.25	2635.72	3282.1	1.24524	0.558922
579	HEATR5A_chr14_-_31760994_31889788	2210	2746	1778	1796.61	1532.94	0.853243	0.683478	1796.61	1891.01	1.05255	0.895887	1754.08	1891.01	1532.94	0.810646	0.589432
580	BATF2_chr11_-_64755417_64764517	7	13	16	6.83863	22.4383	3.2811	0.518971	6.83863	19.495	2.85071	0.573831	16.3749	19.495	22.4383	1.15098	0.954842
581	SLC29A4_chr7_+_5322561_5343704	248	134	126	631.108	367.171	0.581789	0.244528	631.108	450.334	0.713561	0.466806	486.858	450.334	367.171	0.815332	0.662489
582	GUSBP5_chr4_+_144480625_144482613	39	34	39	35.1701	32.6375	0.927989	0.972477	35.1701	29.2425	0.831458	0.90649	32.607	29.2425	32.6375	1.1161	0.952899
583	URGCP_chr7_-_43915501_43965996	359	1044	860	464.05	1117.83	2.40886	0.0368394	464.05	1290.57	2.7811	0.0155614	964.582	1290.57	1117.83	0.866156	0.72934
584	EMB_chr5_-_49692031_49737234	753	1202	763	466.004	667.028	1.43138	0.419717	466.004	721.314	1.54787	0.325331	622.851	721.314	667.028	0.92474	0.861538
585	TRAF6_chr11_-_36505317_36531863	748	691	745	553.929	634.391	1.14526	0.766011	553.929	460.081	0.830578	0.683584	553.75	460.081	634.391	1.37887	0.479043
586	LOC283104_chr11_+_9779840_9832866	235	256	58	156.312	42.8367	0.274047	0.104688	156.312	173.505	1.11	0.896372	125.272	173.505	42.8367	0.24689	0.0803369
587	LPAR3_chr1_-_85279086_85358896	454	393	278	477.727	320.255	0.670372	0.412418	477.727	417.192	0.873286	0.782307	408.358	417.192	320.255	0.767644	0.588938
588	LMNB1_chr5_+_126112315_126172712	7214	9878	6240	6378.49	5765.61	0.903915	0.782393	6378.49	7135.16	1.11863	0.759057	6477.49	7135.16	5765.61	0.808056	0.560002
589	CKMT1B_chr15_+_43885252_43891604	6	4	4	5.86168	4.07968	0.695992	0.959458	5.86168	4.87374	0.831458	0.999414	4.97852	4.87374	4.07968	0.837074	1
590	SNORD9_chr14_-_21860310_21860412	109	16	41	93.7869	35.6972	0.38062	0.308361	93.7869	13.6465	0.145505	0.0550037	48.1269	13.6465	35.6972	2.61586	0.342357
591	FAM19A5_chr22_+_48885288_49147744	330	228	192	470.888	267.219	0.567479	0.246609	470.888	357.733	0.759697	0.572705	368.298	357.733	267.219	0.74698	0.552047
592	SHE_chr1_-_154451954_154474526	34	22	38	31.2623	30.5976	0.978738	1	31.2623	19.495	0.623594	0.752278	27.3329	19.495	30.5976	1.56951	0.764982
593	PIK3C2B_chr1_-_204391758_204459474	770	577	712	892.93	891.411	0.998299	0.998888	892.93	690.122	0.772874	0.539938	831.332	690.122	891.411	1.29167	0.54283
594	RBM12B-AS1_chr8_+_94752339_94753047	0	3	13	0	14.2789	Inf	0.5051	0	2.92425	Inf	0.752395	5.7701	2.92425	14.2789	4.88293	0.751263
595	AKR1E2_chr10_+_4868402_4890251	71	43	37	96.7178	49.9761	0.516721	0.490236	96.7178	58.4849	0.604697	0.598427	68.9641	58.4849	49.9761	0.854513	0.881782
596	USP15_chr12_+_62654121_62803501	1969	2138	1595	1499.61	1515.6	1.01066	0.979852	1499.61	1496.24	0.99775	0.996754	1515.67	1496.24	1515.6	1.01294	0.975288
597	TCEAL2_chrX_+_101380660_101382684	79	103	56	107.464	77.514	0.7213	0.662879	107.464	139.389	1.29707	0.725811	108.994	139.389	77.514	0.556098	0.426506
598	PTGER2_chr14_+_52781016_52795322	19	8	12	25.4006	12.239	0.48184	0.668026	25.4006	9.74749	0.38375	0.572144	15.9294	9.74749	12.239	1.25561	0.931174
599	FAM184B_chr4_-_17633709_17783135	4	15	19	3.90779	26.5179	6.78592	0.33038	3.90779	25.3435	6.48537	0.34196	18.7209	25.3435	26.5179	1.04634	0.996781
600	SLC31A1_chr9_+_115983808_116026772	1320	1878	1355	980.855	1170.87	1.19372	0.66274	980.855	1319.81	1.34557	0.463905	1166.17	1319.81	1170.87	0.88715	0.768138
601	IFT172_chr2_-_27667240_27712571	587	527	525	593.984	554.837	0.934094	0.882523	593.984	540.011	0.909134	0.835143	567.411	540.011	554.837	1.02746	0.955202
602	GFOD1_chr6_-_13363587_13487869	160	173	316	211.021	405.928	1.92364	0.225046	211.021	247.586	1.17328	0.770709	290.322	247.586	405.928	1.63954	0.357542
603	ST7L_chr1_-_113066141_113162040	353	257	350	314.577	328.414	1.04399	0.940164	314.577	228.091	0.725073	0.551842	292.644	228.091	328.414	1.43984	0.499643
604	C15orf26_chr15_+_81426644_81441516	10	3	5	7.81558	4.07968	0.521994	0.89916	7.81558	1.9495	0.249437	0.770533	4.65393	1.9495	4.07968	2.09268	0.919866
605	PKN3_chr9_+_131464802_131483199	708	338	389	1809.31	975.044	0.538905	0.124765	1809.31	939.658	0.519347	0.103964	1251.7	939.658	975.044	1.03766	0.92841
606	COMMD1_chr2_+_62132803_62363205	527	682	619	534.39	648.669	1.21385	0.663893	534.39	680.374	1.27318	0.587295	625.964	680.374	648.669	0.953401	0.916598
607	FOXN3_chr14_-_89622516_90085494	4853	7366	4779	4357.18	4465.21	1.02479	0.947363	4357.18	5859.21	1.34472	0.42124	4932.36	5859.21	4465.21	0.762084	0.460684
608	NTRK2_chr9_+_87283466_87638505	47	24	54	42.9857	45.8964	1.06771	0.953351	42.9857	22.4192	0.521551	0.41248	37.3916	22.4192	45.8964	2.04719	0.364941
609	MFGE8_chr15_-_89441914_89456663	3467	2040	4168	4957.03	5573.87	1.12444	0.748552	4957.03	2693.23	0.543315	0.0975902	4442.46	2693.23	5573.87	2.06958	0.0489706
610	PFKFB2_chr1_+_207226620_207254368	1079	1308	877	795.235	725.163	0.911886	0.830875	795.235	881.173	1.10807	0.811447	806.881	881.173	725.163	0.822953	0.649354
611	TAS2R4_chr7_+_141478289_141479188	22	13	10	17.585	6.11952	0.347996	0.682494	17.585	9.74749	0.554305	0.821787	11.2464	9.74749	6.11952	0.627805	0.885064
612	MIR765_chr1_-_156905923_156906036	1	0	2	0.976947	2.03984	2.08798	0.997473	0.976947	0	0	0.99987	1.01285	0	2.03984	Inf	0.939532
613	PRMT5_chr14_-_23389733_23398661	3479	4033	3382	3394.89	3149.51	0.927722	0.840955	3394.89	3500.32	1.03106	0.935108	3374.81	3500.32	3149.51	0.899779	0.777334
614	ZSCAN12P1_chr6_+_28058929_28063493	40	101	79	25.4006	46.9163	1.84705	0.588612	25.4006	68.2324	2.68625	0.375207	47.204	68.2324	46.9163	0.687596	0.73731
615	DCAF4_chr14_+_73393040_73426357	498	776	466	508.012	491.602	0.967696	0.944779	508.012	760.304	1.49662	0.367387	591.27	760.304	491.602	0.646586	0.330174
616	LCLAT1_chr2_+_30670123_30867091	1924	1581	907	1615.87	768	0.475286	0.071741	1615.87	1076.12	0.665971	0.320992	1163	1076.12	768	0.713674	0.411558
617	TSKU_chr11_+_76493357_76509198	1350	1401	1915	1957.8	2578.36	1.31697	0.474031	1957.8	1879.32	0.959911	0.916079	2154.95	1879.32	2578.36	1.37197	0.411078
618	PDLIM1_chr10_-_96997330_97050781	2092	2654	3831	2028.14	3662.53	1.80586	0.120301	2028.14	2334.52	1.15106	0.710502	2695.08	2334.52	3662.53	1.56886	0.235134
619	KRTCAP3_chr2_+_27665233_27669348	97	102	82	162.173	152.988	0.943362	0.934295	162.173	191.051	1.17807	0.801277	170.073	191.051	152.988	0.800772	0.731334
620	KCNS2_chr8_+_99439250_99443023	1	4	0	0.976947	0	0	1	0.976947	4.87374	4.98875	0.927073	1.96615	4.87374	0	0	0.866227
621	RNF126_chr19_-_647526_663233	775	951	1058	1988.09	2386.61	1.20046	0.633524	1988.09	2363.77	1.18896	0.651423	2263.6	2363.77	2386.61	1.00967	0.980779
622	MIR4741_chr18_+_20513312_20513401	12	23	8	22.4698	15.2988	0.680861	0.806835	22.4698	70.1819	3.12339	0.409901	36.2708	70.1819	15.2988	0.217988	0.280697
623	CEP63_chr3_+_134204575_134293855	494	465	357	438.649	334.534	0.762646	0.578385	438.649	393.798	0.897752	0.826562	392.131	393.798	334.534	0.849506	0.739748
624	CLIC4_chr1_+_25071760_25170815	13564	13662	10275	19421.7	13777.1	0.709365	0.34061	19421.7	14636.8	0.753632	0.432006	16074.8	14636.8	13777.1	0.941262	0.866423
625	KLK7_chr19_-_51479735_51487320	0	9	0	0	0	NA	NA	0	11.697	Inf	0.622923	3.92944	11.697	0	0	0.627644
626	ALOX5AP_chr13_+_31287615_31338565	2	0	11	1.95389	11.2191	5.74193	0.739415	1.95389	0	0	0.834222	4.41957	0	11.2191	Inf	0.535941
627	CBWD3_dup2_chr9_+_70856839_70914932	31	44	37	17.585	22.4383	1.27598	0.904896	17.585	27.293	1.55206	0.807361	22.6123	27.293	22.4383	0.822126	0.923143
628	RIPK3_chr14_-_24805227_24809242	1	9	3	0.976947	2.03984	2.08798	0.988071	0.976947	13.6465	13.9685	0.443326	5.5972	13.6465	2.03984	0.149477	0.551155
629	C19orf18_chr19_-_58469805_58485902	6	5	6	3.90779	2.03984	0.521994	0.96893	3.90779	2.92425	0.748312	0.999757	2.98187	2.92425	2.03984	0.697561	1
630	BIRC6_chr2_+_32582096_32843965	10538	15801	11194	11422.5	13497.6	1.18167	0.643196	11422.5	15276.3	1.33739	0.420121	13503	15276.3	13497.6	0.883569	0.73116
631	APOC1P1_chr19_+_45430060_45434643	8	4	13	9.76947	18.3586	1.87918	0.830585	9.76947	5.84849	0.59865	0.88404	11.4093	5.84849	18.3586	3.13903	0.693818
632	ZNF16_chr8_-_146155744_146176274	385	363	394	412.272	422.247	1.0242	0.964098	412.272	388.925	0.94337	0.906974	411.025	388.925	422.247	1.08568	0.867564
633	RFT1_chr3_-_53122501_53164470	720	851	718	707.31	748.622	1.05841	0.896575	707.31	816.839	1.15485	0.737655	763.535	816.839	748.622	0.916486	0.840129
634	SLC8A2_chr19_-_47931279_47975307	81	69	60	230.559	175.426	0.760872	0.624263	230.559	231.99	1.00621	0.997123	214.372	231.99	175.426	0.75618	0.616279
635	TACC1_chr8_+_38585704_38710546	1029	2681	1328	922.238	1295.3	1.40452	0.391205	922.238	2117.15	2.29567	0.037444	1456.02	2117.15	1295.3	0.611811	0.214506
636	SAMHD1_chr20_-_35520227_35580246	435	2498	716	383.94	715.984	1.86483	0.129525	383.94	2017.73	5.25532	9.7914e-05	1047.15	2017.73	715.984	0.354846	0.0121003
637	SH3PXD2B_chr5_-_171760503_171881527	4200	3153	3181	4197.94	3076.08	0.732759	0.403041	4197.94	3011.97	0.717488	0.371912	3456.48	3011.97	3076.08	1.02128	0.955422
638	EPC2_chr2_+_149402560_149545136	1197	1417	1469	902.699	1431.97	1.58632	0.259054	902.699	951.355	1.0539	0.89933	1103.63	951.355	1431.97	1.50519	0.316787
639	ATP13A2_chr1_-_17312453_17338423	1414	1565	1930	3597.12	4440.73	1.23453	0.568728	3597.12	3898.99	1.08392	0.827627	4009.76	3898.99	4440.73	1.13894	0.724897
640	LOC100131193_chr9_-_139698379_139703300	27	19	47	35.1701	67.3148	1.91398	0.580022	35.1701	25.3435	0.720597	0.796079	42.9245	25.3435	67.3148	2.6561	0.408134
641	CAPNS1_chr19_+_36630918_36641255	5238	6495	7597	7497.09	10136	1.35199	0.406661	7497.09	8610.93	1.14857	0.70278	8815.22	8610.93	10136	1.17711	0.65333
642	MDM2_chr12_+_69201971_69239320	8142	11271	14552	7792.13	13208	1.69504	0.146958	7792.13	9137.29	1.17263	0.660116	10121.4	9137.29	13208	1.4455	0.309829
643	SNX18_chr5_+_53813589_53842416	895	2086	2265	1006.26	2449.85	2.43462	0.0243918	1006.26	2035.27	2.02262	0.0732103	1843.92	2035.27	2449.85	1.20369	0.634145
644	SNORD110_chr20_+_2634858_2634932	670	149	191	609.615	181.546	0.297804	0.0168669	609.615	147.187	0.241443	0.00553026	315.544	147.187	181.546	1.23344	0.682646
645	PCDH20_chr13_-_61983819_61989655	64	110	65	39.0779	38.757	0.991788	1	39.0779	74.0809	1.89572	0.568346	51.0373	74.0809	38.757	0.523171	0.564039
646	KCNK9_chr8_-_140624804_140715299	2	0	14	0.976947	16.3187	16.7038	0.632907	0.976947	0	0	0.999653	5.8006	0	16.3187	Inf	0.519946
647	SNHG15_chr7_-_45022627_45026259	486	760	675	531.459	842.454	1.58517	0.28956	531.459	894.819	1.6837	0.231063	761.994	894.819	842.454	0.94148	0.890826
648	KLHDC3_chr6_+_42981841_42989036	4034	4353	4002	4851.52	4847.68	0.999209	0.998733	4851.52	4632.98	0.954955	0.900761	4815.08	4632.98	4847.68	1.04634	0.9025
649	IPPK_chr9_-_95375466_95432547	597	691	584	602.776	616.032	1.02199	0.963361	602.776	688.172	1.14167	0.764733	640.662	688.172	616.032	0.895171	0.803006
650	EFHD2_chr1_+_15736391_15756839	503	472	449	722.941	650.709	0.900087	0.806713	722.941	707.667	0.978873	0.962385	699.292	707.667	650.709	0.919513	0.845939
651	GALR3_chr22_+_38219389_38221502	2	1	0	1.95389	0	0	0.965746	1.95389	0	0	0.96409	0.657774	0	0	NA	NA
652	NBEA_chr13_+_35516424_36246874	1201	609	872	885.114	718.024	0.811222	0.624101	885.114	386	0.436102	0.0545457	668.398	386	718.024	1.86016	0.149059
653	AKT2_chr19_-_40736224_40791302	2831	3325	2638	3508.22	3186.23	0.90822	0.797058	3508.22	3538.34	1.00859	0.982305	3438.04	3538.34	3186.23	0.900488	0.779436
654	CLDN3_chr7_-_73183327_73184600	48	66	94	126.026	269.259	2.13653	0.181707	126.026	228.091	1.80987	0.296278	209.334	228.091	269.259	1.18049	0.770741
655	EGFR_chr7_+_55086725_55275031	349	373	882	371.24	909.769	2.45062	0.0427384	371.24	397.697	1.07127	0.879238	563.626	397.697	909.769	2.28759	0.0607463
656	ZDHHC3_chr3_-_44956753_45017674	3147	3735	3496	2854.64	3281.08	1.14939	0.710668	2854.64	2916.45	1.02165	0.955075	3040.9	2916.45	3281.08	1.12503	0.753674
657	SLC25A4_chr4_+_186064417_186071538	1359	1580	1681	1263.19	1649.21	1.30559	0.501026	1263.19	1312.01	1.03865	0.925004	1418.99	1312.01	1649.21	1.25701	0.563779
658	CYB5B_chr16_+_69458498_69500167	4215	4227	3927	3814	3913.43	1.02607	0.94537	3814	3164.03	0.829584	0.616101	3659.07	3164.03	3913.43	1.23685	0.568492
659	CPXM1_chr20_-_2774715_2781292	1019	432	465	1494.73	673.148	0.450348	0.0513894	1494.73	655.031	0.438227	0.0440199	948.954	655.031	673.148	1.02766	0.949247
660	NDRG1_chr8_-_134249414_134309547	300	440	699	408.364	918.948	2.25032	0.0700954	408.364	647.233	1.58494	0.301069	663.029	647.233	918.948	1.41981	0.42881
661	CACNA1C-AS1_chr12_-_2785167_2800323	12	2	8	15.6312	11.2191	0.717741	0.902181	15.6312	1.9495	0.124719	0.416187	9.6789	1.9495	11.2191	5.75488	0.507892
662	ZNF285_chr19_-_44889808_44905777	86	19	54	51.7782	32.6375	0.630332	0.744535	51.7782	13.6465	0.263557	0.352059	32.9588	13.6465	32.6375	2.39164	0.549365
663	MRPL46_chr15_-_89002709_89010633	522	717	611	527.551	638.47	1.21025	0.670295	527.551	723.263	1.37098	0.479859	634.65	723.263	638.47	0.882763	0.781098
664	FARP2_chr2_+_242295664_242434256	575	391	598	647.716	739.442	1.14162	0.765931	647.716	495.172	0.76449	0.545247	632.335	495.172	739.442	1.4933	0.366077
665	SNORD50A_chr6_-_86387012_86387086	87	23	14	39.0779	9.17928	0.234897	0.422564	39.0779	16.5707	0.424044	0.626396	21.8	16.5707	9.17928	0.553946	0.765583
666	LOC100270746_chr6_-_26987145_26988085	17	19	33	23.4467	57.1155	2.43597	0.474889	23.4467	36.0657	1.5382	0.740706	39.16	36.0657	57.1155	1.58365	0.712661
667	MAPKAPK3_chr3_+_50649293_50686728	3096	3390	2901	3765.15	3457.53	0.918297	0.819235	3765.15	3600.72	0.956328	0.904912	3636.46	3600.72	3457.53	0.960233	0.913679
668	NCAM2_chr21_+_22370633_22912517	29	15	34	16.6081	22.4383	1.35104	0.883182	16.6081	11.697	0.704294	0.869853	17.0441	11.697	22.4383	1.91829	0.731069
669	PRKD2_chr19_-_47177573_47220384	781	690	957	2005.67	2210.17	1.10196	0.800912	2005.67	1758.45	0.876737	0.732425	2007.01	1758.45	2210.17	1.25689	0.552006
670	ZFP36L1_chr14_-_69254372_69262960	1776	1750	2169	1674.49	2056.16	1.22793	0.596472	1674.49	1515.73	0.905193	0.79792	1762.34	1515.73	2056.16	1.35654	0.431894
671	HIST1H2AJ_chr6_-_27782080_27782518	4784	3805	2575	6750.7	3544.22	0.525015	0.0815691	6750.7	5228.55	0.774519	0.486603	5217.46	5228.55	3544.22	0.67786	0.290947
672	CCNB2_chr15_+_59397284_59417244	3129	3788	2630	2886.88	2641.59	0.915035	0.813879	2886.88	3136.74	1.08655	0.825681	2911.34	3136.74	2641.59	0.842146	0.648183
673	SMN2_dup2_chr5_+_70220768_70248842	200	261	211	127.003	143.809	1.13232	0.862916	127.003	165.707	1.30475	0.701573	146.642	165.707	143.809	0.867849	0.841336
674	ZNF10_chr12_+_133707214_133736049	367	387	337	146.542	193.785	1.32238	0.652477	146.542	170.581	1.16404	0.810273	171.614	170.581	193.785	1.13603	0.840336
675	TMEM175_chr4_+_926262_952443	72	51	98	201.251	287.618	1.42915	0.528188	201.251	173.505	0.862133	0.798346	222.476	173.505	287.618	1.65769	0.372357
676	FAM134A_chr2_+_220042939_220050197	1578	1624	1443	1522.08	1367.71	0.89858	0.787932	1522.08	1381.22	0.907453	0.807019	1435.01	1381.22	1367.71	0.990222	0.981621
677	SMN2_dup1_chr5_+_69345350_69373422	7	3	10	4.88473	6.11952	1.25279	0.994171	4.88473	1.9495	0.3991	0.921732	4.35123	1.9495	6.11952	3.13903	0.889547
678	TIGD4_chr4_-_153690506_153700916	90	85	28	42.0087	18.3586	0.437018	0.551938	42.0087	45.8132	1.09056	0.960401	35.6881	45.8132	18.3586	0.400727	0.509266
679	FLJ13197_chr4_-_38614322_38666249	7	2	2	7.81558	2.03984	0.260997	0.85308	7.81558	1.9495	0.249437	0.846841	3.96997	1.9495	2.03984	1.04634	1
680	PCNP_chr3_+_101293042_101313281	1890	2067	1222	1447.84	1117.83	0.772072	0.518121	1447.84	1417.28	0.978899	0.958644	1338.34	1417.28	1117.83	0.788715	0.55327
681	CREB1_chr2_+_208394616_208470284	3503	3518	2575	2924.98	2672.19	0.913576	0.811077	2924.98	2571.39	0.879113	0.732977	2744.5	2571.39	2672.19	1.0392	0.919483
682	NAA38_chr7_+_117824086_117844093	1346	1677	1113	980.855	1009.72	1.02943	0.94524	980.855	1068.32	1.08918	0.835799	1027.65	1068.32	1009.72	0.945145	0.891787
683	TMPRSS3_chr21_-_43791996_43816955	0	6	11	0	11.2191	Inf	0.53956	0	7.79799	Inf	0.589945	6.38143	7.79799	11.2191	1.43872	0.952682
684	C4orf32_chr4_+_113066553_113110237	14	33	55	9.76947	28.5578	2.92317	0.575375	9.76947	22.4192	2.29482	0.670777	20.3958	22.4192	28.5578	1.27381	0.907988
685	LAT_chr16_+_28996147_29002104	33	21	13	89.8791	30.5976	0.340431	0.321985	89.8791	64.3334	0.715777	0.757045	62.129	64.3334	30.5976	0.47561	0.496778
686	KCNA3_chr1_-_111214310_111217655	24	29	38	41.0318	65.2749	1.59084	0.636118	41.0318	54.5859	1.33033	0.77803	54.0375	54.5859	65.2749	1.19582	0.862154
687	SKIV2L2_chr5_+_54603576_54721409	4794	4889	3275	4447.06	3428.97	0.771065	0.484307	4447.06	3620.22	0.814069	0.579746	3863	3620.22	3428.97	0.947174	0.884283
688	ROPN1B_chr3_+_125688028_125702296	0	0	0	0	0	NA	NA	0	0	NA	NA	0	0	0	NA	NA
689	CDT1_chr16_+_88870186_88875666	1046	1011	976	2641.66	2264.22	0.85712	0.684054	2641.66	2563.59	0.970444	0.937447	2509.71	2563.59	2264.22	0.883224	0.743244
690	FKSG29_chr13_+_100003674_100004281	7	20	7	4.88473	4.07968	0.83519	1	4.88473	13.6465	2.7937	0.782125	7.59671	13.6465	4.07968	0.298955	0.746788
691	ZHX2_chr8_+_123793901_123986755	633	382	306	627.2	345.753	0.551264	0.206122	627.2	411.344	0.655842	0.368584	465.263	411.344	345.753	0.840545	0.714355
692	CD28_chr2_+_204571198_204603636	2	3	0	0.976947	0	0	1	0.976947	1.9495	1.9955	1	0.983794	1.9495	0	0	0.966249
693	ZNF624_chr17_-_16524048_16557167	208	179	123	87.9252	57.1155	0.649592	0.621705	87.9252	77.0051	0.875802	0.885598	74.6196	77.0051	57.1155	0.741711	0.737104
694	SEPT2_chr2_+_242254723_242293441	6454	12457	9885	5870.47	10136	1.7266	0.13349	5870.47	10549.7	1.79708	0.10753	8918.93	10549.7	10136	0.960782	0.912123
695	SOHLH2_chr13_-_36742345_36788752	220	35	130	143.611	81.5936	0.568156	0.480867	143.611	23.394	0.162898	0.0330132	83.5638	23.394	81.5936	3.48781	0.13808
696	MCOLN3_chr1_-_85483765_85514223	48	222	167	37.124	120.351	3.24186	0.135295	37.124	152.061	4.09602	0.0744699	103.934	152.061	120.351	0.791464	0.761712
697	MASP2_chr1_-_11086580_11107296	2	1	6	1.95389	6.11952	3.13196	0.895553	1.95389	0	0	0.880497	2.70966	0	6.11952	Inf	0.7269
698	ZNRF3_chr22_+_29279755_29453476	1010	960	936	1010.16	956.685	0.94706	0.896769	1010.16	892.87	0.883887	0.766083	960.795	892.87	956.685	1.07147	0.868852
699	GPATCH3_chr1_-_27216979_27226962	346	491	484	453.303	683.347	1.50748	0.361193	453.303	690.122	1.52243	0.349534	613.568	690.122	683.347	0.990183	0.984927
700	AGL_chr1_+_100315640_100389579	1783	2264	2235	1357.96	2308.08	1.69967	0.176437	1357.96	1606.39	1.18294	0.667959	1770.7	1606.39	2308.08	1.43682	0.354249
701	QRICH2_chr17_-_74270130_74303761	145	158	137	234.467	234.582	1.00049	1	234.467	278.778	1.18899	0.761066	251.24	278.778	234.582	0.841464	0.761995
702	PSD4_chr2_+_113931560_113960677	31	77	34	42.0087	44.8765	1.06827	0.961304	42.0087	125.743	2.99325	0.227036	71.4308	125.743	44.8765	0.356892	0.255503
703	CCNB1IP1_chr14_-_20779527_20801471	3300	3491	2925	3051.98	2765	0.90597	0.793386	3051.98	2707.85	0.887243	0.750803	2864.22	2707.85	2765	1.02111	0.956436
704	LOC100124692_chr7_+_141870970_141921088	0	4	3	0	1.01992	Inf	0.998486	0	1.9495	Inf	0.96421	0.996889	1.9495	1.01992	0.523171	1
705	LOC100289187_chr7_+_99195902_99208456	12	0	6	15.6312	8.15936	0.521994	0.770891	15.6312	0	0	0.162023	7.99805	0	8.15936	Inf	0.264876
706	OBFC1_chr10_-_105637318_105678045	314	210	308	361.47	361.052	0.998842	1	361.47	272.93	0.755054	0.570929	334.437	272.93	361.052	1.32288	0.572818
707	KCNG3_chr2_-_42669157_42721237	886	752	361	996.486	455.904	0.457512	0.0679328	996.486	881.173	0.88428	0.772213	784.349	881.173	455.904	0.517384	0.123044
708	C14orf79_chr14_+_105452616_105461855	45	46	75	70.3402	138.709	1.97198	0.36552	70.3402	93.5759	1.33033	0.710408	101.625	93.5759	138.709	1.48232	0.599408
709	ENPEP_chr4_+_111397229_111484493	84	1080	157	62.5246	112.191	1.79435	0.324469	62.5246	695.97	11.1311	0.00010837	292.469	695.97	112.191	0.161201	0.00227697
710	SCT_chr11_-_626313_627173	26	36	10	63.5016	20.3984	0.321227	0.235138	63.5016	119.894	1.88805	0.48549	68.4941	119.894	20.3984	0.170137	0.0662048
711	SKI_chr1_+_2160134_2241652	1110	868	1160	1623.69	1678.79	1.03394	0.933012	1623.69	1263.27	0.778029	0.521488	1533.89	1263.27	1678.79	1.32892	0.467803
712	SHISA4_chr1_+_201857797_201861715	176	108	197	459.165	540.558	1.17726	0.727728	459.165	378.202	0.823674	0.679433	462.879	378.202	540.558	1.42928	0.44466
713	SEC61G_chr7_-_54819940_54826939	1584	2513	1627	1225.09	1410.55	1.15138	0.7221	1225.09	1752.6	1.43059	0.365262	1474.15	1752.6	1410.55	0.804834	0.582829
714	CAPN11_chr6_+_44126548_44152139	17	13	15	25.4006	24.4781	0.963681	1	25.4006	23.394	0.921	0.97633	24.6175	23.394	24.4781	1.04634	0.997966
715	ATXN7L3_chr17_-_42269173_42275529	2805	3231	2660	3431.04	3244.37	0.945594	0.881239	3431.04	3485.7	1.01593	0.966738	3413.87	3485.7	3244.37	0.930765	0.847871
716	DBNDD1_chr16_-_90071279_90085937	1466	1642	1628	3749.52	3811.44	1.01651	0.965347	3749.52	4082.25	1.08874	0.819209	3911.63	4082.25	3811.44	0.933663	0.853745
717	SNORA1_chr11_-_93465170_93465299	7	1	3	5.86168	2.03984	0.347996	0.920502	5.86168	0	0	0.769301	2.65729	0	2.03984	Inf	0.893275
718	FAIM_chr3_+_138327542_138352213	157	385	244	140.68	224.383	1.59498	0.421856	140.68	324.591	2.3073	0.150097	231.638	324.591	224.383	0.691277	0.521273
719	SZT2_chr1_+_43855556_43919918	697	610	569	909.538	787.379	0.865691	0.731643	909.538	855.829	0.94095	0.885958	857.708	855.829	787.379	0.920018	0.843868
720	ANKRD36_chr2_+_97779233_97930257	169	119	80	107.464	59.1554	0.550466	0.447869	107.464	81.8789	0.761918	0.731495	83.5186	81.8789	59.1554	0.722474	0.686023
721	ARHGAP27_dup1_chr17_-_43471268_43503012	201	311	469	275.499	679.267	2.46559	0.0559233	275.499	493.223	1.79029	0.21466	486.197	493.223	679.267	1.3772	0.491728
722	GABRP_chr5_+_170210723_170241050	206	412	155	128.957	101.992	0.7909	0.732824	128.957	259.283	2.01062	0.294925	164.714	259.283	101.992	0.393362	0.165482
723	TACSTD2_chr1_-_59041095_59043166	13	329	28	12.7003	35.6972	2.81074	0.174825	12.7003	521.49	41.0612	3.29341e-06	191.432	521.49	35.6972	0.0684523	0.00024865
724	EIF3J_chr15_+_44829266_44855001	684	1064	627	390.779	507.92	1.29976	0.573514	390.779	629.688	1.61137	0.304408	513.397	629.688	507.92	0.806623	0.64354
725	PPP2R2A_chr8_+_26149007_26230195	1702	1975	1293	1287.62	1216.77	0.944975	0.887571	1287.62	1349.05	1.04771	0.907417	1294.65	1349.05	1216.77	0.901941	0.795242
726	ZNF541_chr19_-_48023947_48059113	2	0	0	0.976947	0	0	1	0.976947	0	0	0.999918	0.328887	0	0	NA	NA
727	PVALB_chr22_-_37196745_37215517	3	3	0	2.93084	0	0	0.876461	2.93084	2.92425	0.99775	1	1.96902	2.92425	0	0	0.876657
728	RTCA_chr1_+_100731714_100758325	983	1282	1317	706.333	1125.99	1.59414	0.269369	706.333	862.652	1.22131	0.636108	905.129	862.652	1125.99	1.30527	0.527146
729	F10_chr13_+_113777113_113803843	77	11	68	105.51	103.012	0.976322	0.987582	105.51	11.697	0.110861	0.034775	73.9894	11.697	103.012	8.80671	0.0367411
730	FAM134C_chr17_-_40731526_40761445	1630	1872	2012	1574.84	1901.13	1.20719	0.629095	1574.84	1620.03	1.0287	0.943177	1711.85	1620.03	1901.13	1.17351	0.681569
731	ZNF865_chr19_+_56124959_56129907	143	87	123	392.733	354.932	0.90375	0.841456	392.733	299.248	0.761963	0.585624	351.75	299.248	354.932	1.18608	0.734162
732	SCLT1_chr4_-_129805152_130014764	480	369	364	349.747	295.777	0.845688	0.752281	349.747	231.99	0.663308	0.436501	294.85	231.99	295.777	1.27495	0.647449
733	TAL1_chr1_-_47681963_47695443	2	8	4	1.95389	4.07968	2.08798	0.914075	1.95389	13.6465	6.98425	0.632598	6.61005	13.6465	4.07968	0.298955	0.758318
734	LOC493754_chr7_-_66018553_66043498	308	301	383	199.297	277.418	1.39198	0.561104	199.297	185.202	0.929277	0.903307	222.328	185.202	277.418	1.49792	0.477491
735	ACSL1_chr4_-_185676749_185747215	144	183	676	128.957	682.327	5.29112	0.00187272	128.957	171.556	1.33033	0.588384	329.831	171.556	682.327	3.97729	0.00879291
736	ABCC5_chr3_-_183637724_183735727	1349	1789	984	1229	962.805	0.783406	0.544217	1229	1467.97	1.19444	0.658348	1229.72	1467.97	962.805	0.655875	0.29478
737	RBBP7_chrX_-_16862775_16888534	3431	6400	3353	3339.2	3121.98	0.934946	0.856002	3339.2	5191.51	1.55471	0.233394	3914.96	5191.51	3121.98	0.601362	0.170349
738	ABL1_chr9_+_133589268_133763062	3363	3666	4089	4020.14	4879.3	1.21371	0.600099	4020.14	3845.38	0.95653	0.904596	4281.21	3845.38	4879.3	1.26887	0.519324
739	PTPRG_chr3_+_61547243_62280573	4896	4790	3849	4552.57	3753.31	0.824437	0.601914	4552.57	3827.84	0.840807	0.639293	4077.02	3827.84	3753.31	0.980529	0.958121
740	NCOR1_chr17_-_15933408_16118874	6664	6964	7097	5734.68	6662.12	1.16173	0.681653	5734.68	5162.27	0.900184	0.773603	5898.59	5162.27	6662.12	1.29054	0.485445
741	TXNRD1_chr12_+_104609557_104744085	8644	12325	10174	8095.96	9934.03	1.22703	0.57282	8095.96	9141.19	1.12911	0.737782	9127.25	9141.19	9934.03	1.08673	0.818675
742	UBE2H_chr7_-_129470573_129592800	2555	3289	3592	2293.87	3692.11	1.60955	0.207959	2293.87	2729.3	1.18982	0.644868	2927.07	2729.3	3692.11	1.35277	0.422856
743	BRDT_chr1_+_92414928_92479985	13	13	9	11.7234	6.11952	0.521994	0.87326	11.7234	9.74749	0.831458	0.977304	9.27307	9.74749	6.11952	0.627805	0.919522
744	LRRC26_chr9_-_140063212_140064491	0	1	0	0	0	NA	NA	0	0	NA	NA	0	0	0	NA	NA
745	C8orf31_chr8_+_144120679_144135720	67	7	16	103.556	26.5179	0.256072	0.278865	103.556	9.74749	0.0941273	0.0787874	47.0281	9.74749	26.5179	2.72049	0.458263
746	SLC6A8_chrX_+_152953752_152962048	372	538	406	542.206	577.275	1.06468	0.888444	542.206	813.915	1.50112	0.351796	649.518	813.915	577.275	0.709257	0.430969
747	CCNE2_chr8_-_95892453_95907482	289	331	354	112.349	209.084	1.86102	0.358461	112.349	140.364	1.24936	0.74723	155.082	140.364	209.084	1.48958	0.554947
748	CALCR_chr7_-_93053799_93204042	156	217	180	97.6947	132.59	1.35718	0.680985	97.6947	147.187	1.5066	0.577755	126.792	147.187	132.59	0.900824	0.89221
749	CDC45_chr22_+_19467414_19508135	1445	1079	853	1391.17	891.411	0.640762	0.277033	1391.17	970.85	0.697864	0.378843	1093.37	970.85	891.411	0.918176	0.836121
750	CWC22_chr2_-_180809604_180871780	1430	1865	1438	1165.5	1380.97	1.18488	0.672434	1165.5	1312.01	1.12571	0.768236	1296.16	1312.01	1380.97	1.05256	0.89932
751	PPP1CB_chr2_+_28974614_29025806	6962	8743	5307	6838.63	6662.12	0.97419	0.943008	6838.63	7844.78	1.14713	0.706152	7171.38	7844.78	6662.12	0.849243	0.653646
752	ABHD8_chr19_-_17402940_17414282	210	283	367	539.275	912.829	1.6927	0.225196	539.275	809.041	1.50024	0.349359	759.406	809.041	912.829	1.12828	0.780951
753	ARF5_chr7_+_127228406_127231759	2166	2097	1903	3107.67	2541.64	0.817861	0.593314	3107.67	2778.03	0.893928	0.765882	2831.65	2778.03	2541.64	0.914907	0.813627
754	SLC24A4_chr14_+_92788925_92967825	8	13	9	9.76947	9.17928	0.939589	1	9.76947	19.495	1.9955	0.80123	12.9158	19.495	9.17928	0.470854	0.783861
755	CCT3_chr1_-_156278752_156308206	20513	24738	21654	20402.6	20270.9	0.993548	0.985701	20402.6	27281.3	1.33715	0.418303	22830.1	27281.3	20270.9	0.743035	0.408175
756	ZNF121_chr19_-_9676292_9695209	3506	5244	4137	2937.68	4917.04	1.67378	0.166408	2937.68	4138.78	1.40886	0.355751	4028.02	4138.78	4917.04	1.18804	0.641992
757	SLC5A10_chr17_+_18855478_18924003	0	3	5	0	4.07968	Inf	0.856268	0	2.92425	Inf	0.884849	2.35029	2.92425	4.07968	1.39512	0.996383
758	SLC3A2_chr11_+_62623484_62656355	10134	29492	23235	11945.1	36288.8	3.03796	0.00244529	11945.1	45245.9	3.78781	0.000321748	31388.7	45245.9	36288.8	0.802035	0.5381
759	OR13A1_chr10_-_45798102_45811056	2	0	6	1.95389	6.11952	3.13196	0.917686	1.95389	0	0	0.904546	2.70966	0	6.11952	Inf	0.781043
760	RAD50_chr5_+_131892616_131980313	1662	2262	1505	1342.33	1481.94	1.10401	0.802978	1342.33	1616.13	1.20398	0.638538	1491.71	1616.13	1481.94	0.916969	0.826977
761	IER5_chr1_+_181057638_181059979	427	279	661	623.292	962.805	1.54471	0.324215	623.292	446.435	0.716253	0.451018	682.634	446.435	962.805	2.15665	0.083973
762	MBTPS2_chrX_+_21857656_21903541	184	445	172	118.211	124.43	1.05262	0.941803	118.211	286.576	2.42428	0.138139	177.788	286.576	124.43	0.434196	0.162033
763	MTHFD1L_chr6_+_151186815_151423023	2324	2512	3168	2266.52	2972.05	1.31128	0.474946	2266.52	2224.38	0.981407	0.961344	2506.8	2224.38	2972.05	1.33613	0.44499
764	MVK_chr12_+_110011500_110035071	660	443	389	973.039	557.897	0.573355	0.203669	973.039	668.677	0.687205	0.389545	739.269	668.677	557.897	0.834328	0.679688
765	FAM110D_chr1_+_26485511_26489119	30	23	18	76.2019	46.9163	0.615685	0.650378	76.2019	70.1819	0.921	0.946308	64.961	70.1819	46.9163	0.668496	0.709
766	NCL_chr2_-_232319459_232329205	17558	24448	16908	16538.7	15989.3	0.966778	0.925174	16538.7	18216.1	1.10142	0.788007	17048.4	18216.1	15989.3	0.877756	0.71673
767	PSMD10_chrX_-_107327435_107334874	1264	2750	1017	933.961	873.052	0.934784	0.867474	933.961	1896.86	2.03098	0.0771645	1244.38	1896.86	873.052	0.460262	0.0535122
768	MOBP_chr3_+_39509070_39567857	21	9	18	18.562	14.2789	0.769254	0.93717	18.562	6.82324	0.367592	0.726551	13.3288	6.82324	14.2789	2.09268	0.806334
769	HRH1_chr3_+_11178779_11304939	2	17	18	1.95389	14.2789	7.30791	0.345221	1.95389	13.6465	6.98425	0.35737	10.0299	13.6465	14.2789	1.04634	1
770	HCG18_chr6_-_30255174_30294927	990	1213	1027	893.906	1040.32	1.16379	0.713559	893.906	1011.79	1.13187	0.764579	989.65	1011.79	1040.32	1.0282	0.94782
771	C5orf30_chr5_+_102594442_102614361	726	760	531	438.649	381.45	0.869602	0.771963	438.649	409.394	0.933307	0.88785	413.102	409.394	381.45	0.931743	0.885574
772	NUDT16L1_chr16_+_4743694_4745860	528	832	804	1332.56	1909.29	1.4328	0.358279	1332.56	2042.1	1.53247	0.275663	1774.81	2042.1	1909.29	0.934965	0.863952
773	C16orf11_chr16_+_610422_615529	8	10	6	13.6773	9.17928	0.671135	0.869118	13.6773	21.4445	1.56789	0.83215	14.8862	21.4445	9.17928	0.428049	0.680433
774	RASGRP3_chr2_+_33661416_33789798	22	11	130	13.6773	83.6335	6.11478	0.211545	13.6773	5.84849	0.427607	0.607585	34.6116	5.84849	83.6335	14.3	0.0858867
775	LOC284837_chr21_-_45225639_45232448	3	1	0	1.95389	0	0	0.976849	1.95389	0	0	0.97573	0.657774	0	0	NA	NA
776	PRKRIP1_chr7_+_102036804_102067129	513	602	534	672.14	737.403	1.0971	0.832976	672.14	848.031	1.26169	0.593202	758.412	848.031	737.403	0.869546	0.748734
777	CCDC75_chr2_+_37311594_37323738	94	66	79	66.4324	57.1155	0.859754	0.892597	66.4324	45.8132	0.689621	0.724123	56.9056	45.8132	57.1155	1.24671	0.841143
778	FBXO47_chr17_-_37092685_37123655	0	0	5	0	4.07968	Inf	0.910229	0	0	NA	NA	1.36793	0	4.07968	Inf	0.910127
779	MED21_chr12_+_27175483_27182682	1216	1496	1107	842.128	995.442	1.18206	0.688043	842.128	932.834	1.10771	0.806729	930.648	932.834	995.442	1.06712	0.877145
780	KIAA1239_chr4_+_37246690_37451087	32	8	8	19.5389	4.07968	0.208798	0.666236	19.5389	4.87374	0.249437	0.698576	9.58294	4.87374	4.07968	0.837074	1
781	SYT11_chr1_+_155829260_155854990	63	798	415	58.6168	393.689	6.71632	0.00015687	58.6168	670.627	11.4409	2.38916e-06	377.026	670.627	393.689	0.587047	0.251591
782	NTSR2_chr2_-_11798304_11810329	1	0	4	0	6.11952	Inf	0.84195	0	0	NA	NA	2.05189	0	6.11952	Inf	0.841809
783	CXorf59_chrX_+_36065053_36163187	4	4	0	2.93084	0	0	0.889859	2.93084	2.92425	0.99775	1	1.96902	2.92425	0	0	0.890034
784	LRMP_chr12_+_25205181_25261269	4	10	36	2.93084	20.3984	6.95992	0.56791	2.93084	5.84849	1.9955	0.882442	9.79102	5.84849	20.3984	3.48781	0.702412
785	SPTBN2_chr11_-_66452720_66488870	7009	1441	2711	19421.7	6398.98	0.329476	0.00273559	19421.7	3470.1	0.178671	6.5001e-06	9849.6	3470.1	6398.98	1.84403	0.0935857
786	BHLHE40_chr3_+_5021097_5026865	325	745	2041	346.816	1941.93	5.5993	8.3107e-05	346.816	742.758	2.14165	0.0711064	1017.41	742.758	1941.93	2.61448	0.022564
787	KLHL31_chr6_-_53512699_53530506	10	12	14	9.76947	8.15936	0.83519	0.978846	9.76947	7.79799	0.7982	0.964714	8.64435	7.79799	8.15936	1.04634	1
788	RNF111_chr15_+_59279865_59389253	1391	1535	1224	1042.4	1021.96	0.980389	0.963021	1042.4	1054.68	1.01178	0.978828	1047.89	1054.68	1021.96	0.968979	0.94006
789	C11orf92_chr11_-_111164114_111170539	20	55	27	17.585	22.4383	1.27598	0.88272	17.585	53.6112	3.04868	0.413907	31.4535	53.6112	22.4383	0.418537	0.520718
790	IST1_chr16_+_71929446_71962906	3299	3774	2730	3042.21	2504.92	0.823389	0.606547	3042.21	2930.09	0.963146	0.92117	2848.39	2930.09	2504.92	0.854896	0.67787
791	KIAA0895_chr7_-_36363759_36429734	79	47	93	74.248	86.6932	1.16762	0.866264	74.248	45.8132	0.617029	0.585919	69.4542	45.8132	86.6932	1.89232	0.468217
792	NME5_chr5_-_137450861_137475132	59	11	9	29.3084	6.11952	0.208798	0.465082	29.3084	7.79799	0.266067	0.530074	14.5381	7.79799	6.11952	0.784757	0.961029
793	DDX21_chr10_+_70715879_70744825	16496	21359	14777	15822.6	13497.6	0.853058	0.658965	15822.6	15787	0.99775	0.995139	15155.9	15787	13497.6	0.854982	0.663505
794	LRSAM1_chr9_+_130213765_130265780	360	300	441	522.667	636.43	1.21766	0.667609	522.667	481.526	0.921287	0.860255	551.113	481.526	636.43	1.3217	0.542576
795	HDAC11_chr3_+_13521715_13547924	157	258	112	206.136	167.267	0.811441	0.707493	206.136	402.571	1.95294	0.219984	260.718	402.571	167.267	0.415497	0.110247
796	VMO1_chr17_-_4688580_4689729	1	0	1	0.976947	2.03984	2.08798	0.995779	0.976947	0	0	0.999786	1.01285	0	2.03984	Inf	0.900514
797	MTO1_chr6_+_74171454_74211179	1126	1538	1040	829.428	889.371	1.07227	0.86875	829.428	1056.63	1.27392	0.561625	932.393	1056.63	889.371	0.841707	0.679894
798	ADAR_chr1_-_154554534_154600456	17635	22547	20864	15822.6	18128.1	1.1457	0.704956	15822.6	18212.2	1.15102	0.695337	17523.2	18212.2	18128.1	0.99538	0.989832
799	P2RX1_chr17_-_3799885_3819960	2	22	19	1.95389	28.5578	14.6158	0.23222	1.95389	37.0404	18.9572	0.189536	22.6765	37.0404	28.5578	0.770989	0.899279
800	EN2_chr7_+_155250824_155257526	0	3	0	0	0	NA	NA	0	2.92425	Inf	0.914683	0.98236	2.92425	0	0	0.917167
801	TM9SF2_chr13_+_100153728_100215276	4210	6974	5519	3339.2	5099.6	1.52719	0.252767	3339.2	5012.16	1.501	0.272418	4517.81	5012.16	5099.6	1.01745	0.962995
802	INHBE_chr12_+_57849096_57851791	46	1146	1312	72.2941	1518.66	21.0067	6.64455e-10	72.2941	1234.03	17.0696	5.67668e-09	948.105	1234.03	1518.66	1.23065	0.6248
803	TCTE3_chr6_-_170140215_170151638	10	13	17	5.86168	9.17928	1.56598	0.922563	5.86168	7.79799	1.33033	0.964943	7.67079	7.79799	9.17928	1.17713	0.988655
804	TOX2_chr20_+_42543492_42698254	52	29	110	68.3863	161.147	2.35643	0.234829	68.3863	42.8889	0.627157	0.53281	91.4632	42.8889	161.147	3.75732	0.0727687
805	MED15_chr22_+_20861886_20941919	772	646	929	1135.21	1364.65	1.20211	0.647681	1135.21	972.799	0.856931	0.70208	1166.54	972.799	1364.65	1.40281	0.40088
806	MTPN_chr7_-_135611503_135662204	4098	6209	4978	3729.98	5175.08	1.38743	0.374891	3729.98	4632.98	1.24209	0.556473	4547.29	4632.98	5175.08	1.11701	0.764066
807	UNC50_chr2_+_99225042_99234977	542	665	571	381.009	446.725	1.17248	0.742972	381.009	421.091	1.1052	0.838108	419.514	421.091	446.725	1.06087	0.9053
808	C21orf33_chr21_+_45553494_45565605	1906	2060	1607	2407.2	1960.29	0.814344	0.591564	2407.2	2378.39	0.988031	0.975663	2266.65	2378.39	1960.29	0.824209	0.613514
809	IRF2_chr4_-_185308876_185395726	302	388	340	268.66	318.215	1.18445	0.740539	268.66	326.541	1.21544	0.70163	306.839	326.541	318.215	0.974504	0.963741
810	PGR_chr11_-_100900355_101000544	27	14	27	23.4467	22.4383	0.956989	0.999827	23.4467	9.74749	0.415729	0.662249	18.6914	9.74749	22.4383	2.30195	0.680376
811	SPATA6L_chr9_-_4598316_4666674	50	68	44	39.0779	32.6375	0.83519	0.898754	39.0779	47.7627	1.22224	0.880999	40.1441	47.7627	32.6375	0.683326	0.766275
812	SRPX_chrX_-_38008588_38080177	423	636	739	447.442	779.219	1.7415	0.194687	447.442	623.839	1.39424	0.43685	621.475	623.839	779.219	1.24907	0.601928
813	BRE_chr2_+_28113482_28561767	874	799	733	851.898	771.06	0.905108	0.814915	851.898	771.026	0.905069	0.814702	804.343	771.026	771.06	1.00004	1
814	FRMD8P1_chrX_-_64770502_64772301	10	7	8	16.6081	15.2988	0.921165	0.992794	16.6081	11.697	0.704294	0.896694	14.6502	11.697	15.2988	1.30793	0.928469
815	FGF10_chr5_-_44305097_44388784	49	10	12	72.2941	12.239	0.169295	0.242471	72.2941	13.6465	0.188763	0.268252	33.0258	13.6465	12.239	0.896865	0.982587
816	SDC3_chr1_-_31342313_31381480	1183	1077	1351	1708.68	1862.37	1.08995	0.823823	1708.68	1518.66	0.88879	0.760307	1709.85	1518.66	1862.37	1.22633	0.596972
817	TMEM218_chr11_-_124964266_124981659	434	270	258	382.963	237.641	0.620533	0.372677	382.963	239.788	0.626139	0.38132	289.159	239.788	237.641	0.991048	0.992769
818	SOX6_chr11_-_15987995_16497935	96	20	146	57.6399	92.8128	1.61022	0.593371	57.6399	13.6465	0.236754	0.129079	55.109	13.6465	92.8128	6.80122	0.0447834
819	RPUSD2_chr15_+_40861537_40866661	812	872	681	1083.43	902.63	0.833119	0.658558	1083.43	1089.77	1.00585	0.990408	1033.48	1089.77	902.63	0.828276	0.648331
820	MAPK11_chr22_-_50702142_50708779	19	31	90	44.9396	261.1	5.81002	0.0109351	44.9396	99.4243	2.2124	0.242795	136.076	99.4243	261.1	2.62611	0.144327
821	TBC1D22A_chr22_+_47158518_47571342	628	612	729	920.284	1047.46	1.13819	0.755556	920.284	924.062	1.0041	0.994122	971.453	924.062	1047.46	1.13354	0.763107
822	FAM123A_chr13_-_25742672_25745857	210	481	44	316.531	77.514	0.244886	0.0117366	316.531	673.551	2.12792	0.157332	358.82	673.551	77.514	0.115082	0.000179404
823	ZNF204P_chr6_-_27325602_27343153	539	1121	743	394.687	633.371	1.60474	0.281485	394.687	729.112	1.84732	0.162546	590.176	729.112	633.371	0.868688	0.748385
824	COL4A6_chrX_-_107398837_107682704	2358	580	854	2586.96	1045.42	0.404111	0.0229536	2586.96	697.92	0.269784	0.00122554	1455.88	697.92	1045.42	1.49791	0.307042
825	MIR22_chr17_-_1617197_1617281	5	10	10	4.88473	15.2988	3.13196	0.684305	4.88473	16.5707	3.39235	0.659938	12.3409	16.5707	15.2988	0.923243	0.994344
826	TOMM70A_chr3_-_100082303_100120242	3929	5267	3362	3216.11	2927.17	0.910159	0.801868	3216.11	3688.45	1.14687	0.714425	3303.27	3688.45	2927.17	0.793605	0.5372
827	ASIC4_chr2_+_220378892_220403494	7	2	0	11.7234	0	0	0.543116	11.7234	1.9495	0.166292	0.736119	4.60155	1.9495	0	0	0.845022
828	NAB1_chr2_+_191513848_191557492	1310	1365	946	1024.82	806.757	0.78722	0.567576	1024.82	905.541	0.883612	0.76795	919.714	905.541	806.757	0.890911	0.783633
829	TSPAN18_chr11_+_44785976_44953977	2299	692	553	2506.85	683.347	0.272592	0.00182528	2506.85	817.814	0.326232	0.00672999	1347.79	817.814	683.347	0.835577	0.659856
830	ZNF559-ZNF177_chr19_+_9434902_9493293	166	148	144	107.464	90.7729	0.844681	0.841596	107.464	97.4749	0.907045	0.911558	99.3593	97.4749	90.7729	0.931245	0.939161
831	MED31_chr17_-_6546633_6554954	265	184	139	169.989	87.7132	0.515994	0.361925	169.989	118.919	0.699572	0.621591	126.586	118.919	87.7132	0.737585	0.679957
832	LOC100507003_chr19_+_49929688_49932075	3	6	3	2.93084	2.03984	0.695992	1	2.93084	9.74749	3.32583	0.823085	4.94516	9.74749	2.03984	0.209268	0.775155
833	ZNF532_chr18_+_56530061_56653709	2963	3897	3397	2725.68	3431.01	1.25877	0.537958	2725.68	3265.41	1.19801	0.62865	3164.99	3265.41	3431.01	1.05071	0.895024
834	PLG_chr6_+_161123225_161175085	3	1	11	1.95389	9.17928	4.69794	0.758521	1.95389	0	0	0.82322	3.73561	0	9.17928	Inf	0.5365
835	CA8_chr8_-_61101423_61193954	47	150	84	26.3776	50.996	1.93331	0.529018	26.3776	99.4243	3.76928	0.199623	59.3793	99.4243	50.996	0.512913	0.508806
836	FBLN7_chr2_+_112895962_112945791	12	6	4	11.7234	4.07968	0.347996	0.778024	11.7234	5.84849	0.498875	0.855153	7.27929	5.84849	4.07968	0.697561	0.961143
837	SLFN11_chr17_-_33677329_33700720	6	7	2	5.86168	2.03984	0.347996	0.799099	5.86168	4.87374	0.831458	0.999364	4.29455	4.87374	2.03984	0.418537	0.85357
838	POLR2J3_chr7_-_102178366_102213068	7	8	10	6.83863	14.2789	2.08798	0.81584	6.83863	11.697	1.71043	0.8751	11.0194	11.697	14.2789	1.22073	0.9636
839	PAR-SN_chr15_+_25227141_25228937	3411	5433	2491	2846.82	2250.96	0.790693	0.532778	2846.82	3827.84	1.3446	0.431146	2999.04	3827.84	2250.96	0.588051	0.159808
840	NOL7_chr6_+_13615559_13621127	1217	1539	1056	1109.81	1026.04	0.924517	0.84778	1109.81	1284.72	1.1576	0.718488	1149.23	1284.72	1026.04	0.79865	0.579525
841	BRMS1L_chr14_+_36295597_36341169	262	375	294	102.579	163.187	1.59084	0.481284	102.579	162.783	1.5869	0.483279	143.935	162.783	163.187	1.00248	1
842	PANK2_chr20_+_3869486_3904502	1064	1367	1182	1050.22	1153.53	1.09837	0.818629	1050.22	1194.07	1.13697	0.752978	1141.47	1194.07	1153.53	0.966051	0.933717
843	ICAM3_chr19_-_10444452_10450345	238	387	418	330.208	597.673	1.80999	0.201302	330.208	593.622	1.79772	0.206271	510.984	593.622	597.673	1.00683	0.991066
844	TAF8_chr6_+_42018251_42048644	1005	855	672	955.454	713.944	0.74723	0.49179	955.454	825.612	0.864104	0.73069	838.392	825.612	713.944	0.864746	0.732748
845	RNF139_chr8_+_125487008_125500859	1303	1513	1253	1010.16	1164.75	1.15303	0.729954	1010.16	1029.33	1.01898	0.965259	1076.4	1029.33	1164.75	1.13156	0.764651
846	ZNF594_chr17_-_5082831_5095178	579	531	507	403.479	385.53	0.955514	0.930977	403.479	333.364	0.826224	0.704667	377.089	333.364	385.53	1.15648	0.774085
847	ADAM8_chr10_-_135075920_135090407	54	41	20	144.588	52.0159	0.359752	0.178206	144.588	134.515	0.930334	0.928645	111.305	134.515	52.0159	0.386692	0.210617
848	MAN2B2_chr4_+_6576902_6624188	284	225	378	389.802	536.478	1.37628	0.498024	389.802	368.455	0.945237	0.908559	434.886	368.455	536.478	1.45602	0.425506
849	EIF1AY_chrY_+_22737611_22755040	1	3	9	0.976947	6.11952	6.26393	0.846954	0.976947	1.9495	1.9955	1	3.03568	1.9495	6.11952	3.13903	0.902719
850	RGS12_chr4_+_3315874_3441640	586	512	379	772.765	540.558	0.699511	0.413125	772.765	719.364	0.930897	0.871027	683.061	719.364	540.558	0.751438	0.513117
851	LRRIQ1_chr12_+_85430099_85638883	52	27	23	26.3776	14.2789	0.541327	0.739667	26.3776	18.5202	0.70212	0.853406	19.8893	18.5202	14.2789	0.770989	0.906325
852	PRRG3_chrX_+_150863730_150870063	27	45	40	45.9165	69.3546	1.51045	0.664199	45.9165	88.7021	1.93181	0.480274	68.5107	88.7021	69.3546	0.781882	0.795752
853	CHP1_chr15_+_41523437_41574083	2857	2901	2915	2641.66	2876.18	1.08877	0.822286	2641.66	2356.94	0.892218	0.763119	2645.48	2356.94	2876.18	1.2203	0.598498
854	RAPGEF5_chr7_-_22157908_22396533	449	467	810	310.669	660.908	2.12737	0.109027	310.669	290.475	0.934998	0.890959	423.771	290.475	660.908	2.27527	0.0816338
855	RPL23P8_chr7_+_20866917_20867439	66	59	55	63.5016	46.9163	0.738822	0.779398	63.5016	57.5102	0.90565	0.934569	56.4286	57.5102	46.9163	0.815792	0.855887
856	ZCCHC2_chr18_+_60190658_60245818	480	491	513	500.197	558.916	1.11739	0.810452	500.197	523.44	1.04647	0.923773	531.639	523.44	558.916	1.06778	0.888541
857	MGC39372_chr6_-_2854891_2876744	1	8	5	0.976947	6.11952	6.26393	0.681884	0.976947	9.74749	9.9775	0.574249	5.65531	9.74749	6.11952	0.627805	0.912772
858	ACAP2_chr3_-_194995465_195163817	2768	3028	2502	2267.49	2580.4	1.138	0.734682	2267.49	2199.03	0.969808	0.936624	2367.3	2199.03	2580.4	1.17342	0.674912
859	PPP4R2_chr3_+_73046119_73115011	1233	1354	1054	933.961	918.948	0.983926	0.971057	933.961	892.87	0.956003	0.916062	922.489	892.87	918.948	1.02921	0.947052
860	CDCA2_chr8_+_25316513_25365425	3140	3390	2305	2946.47	2182.63	0.74076	0.427983	2946.47	2832.62	0.96136	0.917493	2675.34	2832.62	2182.63	0.770534	0.491039
861	SLC9A7P1_chr12_-_98847619_98850923	49	77	111	74.248	157.068	2.11545	0.324409	74.248	113.071	1.52288	0.583251	115.645	113.071	157.068	1.38911	0.664956
862	PTGFRN_chr1_+_117452689_117532972	2849	2625	2492	2784.3	2349.9	0.843982	0.653815	2784.3	2316	0.831808	0.626203	2503.28	2316	2349.9	1.01463	0.97018
863	LRRN4CL_chr11_-_62453874_62457371	6	5	7	6.83863	8.15936	1.19313	0.988001	6.83863	6.82324	0.99775	1	7.33024	6.82324	8.15936	1.19582	0.987374
864	NMUR2_chr5_-_151771102_151784840	4	1	8	3.90779	8.15936	2.08798	0.929557	3.90779	0	0	0.782806	4.0514	0	8.15936	Inf	0.694625
865	DAGLA_chr11_+_61447905_61514474	413	157	573	1068.78	1389.13	1.29974	0.527571	1068.78	502.97	0.470602	0.0725887	994.548	502.97	1389.13	2.76186	0.0163343
866	KIAA1586_chr6_+_56911384_56920023	1037	1173	528	703.402	379.41	0.539394	0.177523	703.402	694.996	0.988049	0.98122	597.49	694.996	379.41	0.545918	0.186054
867	CHCHD6_chr3_+_126423063_126679263	284	410	560	404.456	802.677	1.98459	0.129265	404.456	621.89	1.53759	0.339597	614.214	621.89	802.677	1.29071	0.56955
868	SLC2A4RG_chr20_+_62371211_62375403	652	330	434	1616.85	1072.96	0.66361	0.3083	1616.85	922.112	0.570315	0.164026	1213.84	922.112	1072.96	1.16359	0.707538
869	CA5B_chrX_+_15756412_15805748	215	409	96	138.726	59.1554	0.426417	0.183204	138.726	257.334	1.85497	0.320883	152.985	257.334	59.1554	0.229878	0.023133
870	FBXL3_chr13_-_77579389_77601331	929	1115	945	599.845	830.215	1.38405	0.45281	599.845	655.031	1.092	0.840808	700.359	655.031	830.215	1.26744	0.584082
871	MPHOSPH9_chr12_-_123640946_123706441	2527	1546	1124	2017.4	1019.92	0.505563	0.0898154	2017.4	988.395	0.489936	0.0761383	1353.17	988.395	1019.92	1.0319	0.939207
872	HCN4_chr15_-_73612200_73661605	217	193	870	298.946	1297.34	4.33971	0.00142038	298.946	294.374	0.984707	0.978273	634.531	294.374	1297.34	4.40711	0.0012764
873	CEACAM19_chr19_+_45174724_45187627	75	9	33	122.118	55.0757	0.451003	0.424857	122.118	13.6465	0.111748	0.0424965	64.1622	13.6465	55.0757	4.03589	0.189662
874	SH2D4B_chr10_+_82297658_82406316	12	3	3	15.6312	2.03984	0.130498	0.675122	15.6312	2.92425	0.187078	0.721959	6.92852	2.92425	2.03984	0.697561	1
875	HFE2_chr1_+_145413191_145417545	2	3	0	1.95389	0	0	0.946218	1.95389	2.92425	1.49662	1	1.64013	2.92425	0	0	0.918198
876	TGM4_chr3_+_44916098_44956088	4	4	37	3.90779	50.996	13.0498	0.254197	3.90779	4.87374	1.24719	1	20.0519	4.87374	50.996	10.4634	0.288348
877	TBC1D15_chr12_+_72233487_72320629	599	581	635	314.577	517.1	1.64379	0.298674	314.577	278.778	0.8862	0.804704	372.938	278.778	517.1	1.85488	0.197589
878	FAM168A_chr11_-_73117028_73309228	508	454	526	662.37	724.144	1.09326	0.837345	662.37	658.93	0.994806	0.993034	687.151	658.93	724.144	1.09897	0.827851
879	ZNF830_chr17_+_33288549_33290205	515	569	436	459.165	410.008	0.892943	0.812955	459.165	458.132	0.99775	0.999787	445.957	458.132	410.008	0.894957	0.816689
880	MRPS21_chr1_+_150266269_150280819	1701	1849	1533	1615.87	1458.49	0.902601	0.795018	1615.87	1600.54	0.990511	0.981813	1570.69	1600.54	1458.49	0.911248	0.813847
881	NONO_chrX_+_70503042_70521018	7350	10947	7079	6750.7	6188.88	0.916775	0.811697	6750.7	8074.82	1.19614	0.623057	7060.38	8074.82	6188.88	0.766442	0.465811
882	ITCH_chr20_+_32951041_33099198	2959	3196	3107	2668.04	3224.99	1.20875	0.614874	2668.04	2349.14	0.880475	0.735752	2768.7	2349.14	3224.99	1.37284	0.400779
883	MGAT3_chr22_+_39853325_39888199	404	412	229	599.845	330.454	0.550899	0.189733	599.845	625.789	1.04325	0.927532	522.964	625.789	330.454	0.528061	0.160378
884	LOC144571_chr12_+_9217773_9220651	63	23	16	58.6168	12.239	0.208798	0.3154	58.6168	21.4445	0.365842	0.507103	31.041	21.4445	12.239	0.570732	0.737214
885	MBP_chr18_-_74690789_74844774	232	617	711	259.868	742.502	2.85723	0.021688	259.868	612.142	2.35559	0.0595711	542.087	612.142	742.502	1.21296	0.66685
886	GTF2H2C_chr5_+_68856051_68888729	12	10	6	9.76947	4.07968	0.417595	0.854465	9.76947	6.82324	0.698425	0.949837	6.94897	6.82324	4.07968	0.59791	0.933141
887	RPP25_chr15_-_75247443_75249775	427	259	256	1105.9	687.426	0.621597	0.26454	1105.9	760.304	0.687495	0.378271	858.21	760.304	687.426	0.904147	0.8146
888	SOSTDC1_chr7_-_16501106_16505474	181	135	41	116.257	30.5976	0.26319	0.156133	116.257	95.5254	0.821676	0.833221	81.4875	95.5254	30.5976	0.320309	0.225277
889	HRC_chr19_-_49654456_49658681	46	2	9	72.2941	11.2191	0.155187	0.19116	72.2941	1.9495	0.0269662	0.0315459	28.7543	1.9495	11.2191	5.75488	0.3265
890	TMEM133_chr11_+_100862811_100864666	430	408	393	184.643	246.821	1.33675	0.633362	184.643	184.227	0.99775	1	206.808	184.227	246.821	1.33976	0.630702
891	LOC731779_chr8_+_142350648_142354720	1	1	4	0.976947	4.07968	4.17595	0.921924	0.976947	0.974749	0.99775	1	2.02427	0.974749	4.07968	4.18537	0.92173
892	ECEL1P2_chr2_-_233250460_233251754	27	58	53	45.9165	88.7331	1.93249	0.472197	45.9165	107.222	2.33516	0.352659	81.23	107.222	88.7331	0.827562	0.838941
893	DOK5_chr20_+_53092266_53267710	118	54	120	104.533	116.271	1.11229	0.902978	104.533	52.6364	0.503537	0.407179	91.8593	52.6364	116.271	2.20894	0.337984
894	HELZ_chr17_-_65066554_65241319	3745	5987	4707	3394.89	4915	1.44776	0.318315	3394.89	4470.2	1.31674	0.457498	4292.59	4470.2	4915	1.0995	0.797834
895	ADRB3_chr8_-_37820514_37824184	0	2	2	0	2.03984	Inf	0.95102	0	1.9495	Inf	0.953108	1.33887	1.9495	2.03984	1.04634	1
896	DMD_chrX_-_31137345_33357726	2184	949	485	1756.55	365.132	0.207868	0.000314377	1756.55	605.319	0.344607	0.0121623	917.117	605.319	365.132	0.603205	0.231127
897	PTRH2_chr17_-_57774667_57784856	464	502	476	409.341	461.004	1.12621	0.803359	409.341	415.243	1.01442	0.979632	431.875	415.243	461.004	1.1102	0.827047
898	NDUFA12_chr12_-_95365104_95397489	1482	1654	1182	1158.66	999.522	0.862654	0.718754	1158.66	1132.66	0.977559	0.957216	1105.7	1132.66	999.522	0.882457	0.760792
899	TMCO5B_chr15_-_33528677_33539756	1	4	2	0	1.01992	Inf	0.998486	0	1.9495	Inf	0.96421	0.996889	1.9495	1.01992	0.523171	1
900	MIR4793_chr3_-_48681627_48681713	5	0	3	3.90779	2.03984	0.521994	0.97998	3.90779	0	0	0.877502	1.99951	0	2.03984	Inf	0.930147
901	STAMBPL1_chr10_+_90639944_90683259	123	188	138	109.418	130.55	1.19313	0.801488	109.418	177.404	1.62134	0.476998	140.206	177.404	130.55	0.735889	0.652899
902	ADCY2_chr5_+_7396343_7830194	1744	3809	3612	1502.54	3457.53	2.30112	0.0302579	1502.54	2963.24	1.97214	0.0761506	2660.6	2963.24	3457.53	1.16681	0.684563
903	SEC24B-AS1_chr4_-_110351119_110354973	36	31	8	21.4928	4.07968	0.189816	0.518413	21.4928	19.495	0.907045	0.982204	15.1525	19.495	4.07968	0.209268	0.545275
904	KLHL20_chr1_+_173684080_173755840	564	676	625	408.364	518.12	1.26877	0.614035	408.364	451.309	1.10516	0.83439	462.812	451.309	518.12	1.14804	0.770952
905	SRM_chr1_-_11114649_11120091	1208	1275	1678	3030.49	4024.61	1.32804	0.445757	3030.49	3165.01	1.04439	0.907502	3432.91	3165.01	4024.61	1.27159	0.518284
906	OTC_chrX_+_38211736_38280703	0	0	4	0	2.03984	Inf	0.96166	0	0	NA	NA	0.683963	0	2.03984	Inf	0.961581
907	ANKRD33B_chr5_+_10564435_10657928	1939	1784	4118	2162.96	3932.81	1.81825	0.115253	2162.96	1788.66	0.826951	0.61542	2647.71	1788.66	3932.81	2.19874	0.038975
908	TMIE_chr3_+_46742823_46752413	18	5	1	19.5389	1.01992	0.0521994	0.463798	19.5389	4.87374	0.249437	0.691756	8.55699	4.87374	1.01992	0.209268	0.755993
909	SNX8_chr7_-_2291405_2354099	724	723	901	1870.85	2106.14	1.12576	0.759319	1870.85	1818.88	0.97222	0.942741	1947.04	1818.88	2106.14	1.15793	0.704354
910	CHURC1_chr14_+_65381079_65402084	1155	1074	810	787.419	715.984	0.909279	0.826871	787.419	635.536	0.807113	0.61974	718.654	635.536	715.984	1.12658	0.78385
911	KLC2_chr11_+_66024765_66035332	571	471	489	1422.43	1210.65	0.851108	0.685331	1422.43	1276.92	0.897701	0.786455	1313.76	1276.92	1210.65	0.948098	0.894518
912	ELMOD3_chr2_+_85581843_85618875	228	207	257	268.66	320.255	1.19204	0.745211	268.66	276.829	1.0304	0.960316	290.823	276.829	320.255	1.15687	0.788187
913	HDAC1_chr1_+_32757708_32799224	3335	5530	3828	3089.11	3702.31	1.19851	0.626273	3089.11	4404.89	1.42594	0.340221	3761.1	4404.89	3702.31	0.840501	0.640095
914	LOC100507537_chr3_-_155008021_155011489	0	3	7	0	6.11952	Inf	0.801084	0	1.9495	Inf	0.913708	2.7068	1.9495	6.11952	3.13903	0.925402
915	FNDC3B_chr3_+_171757418_172118492	3153	3570	5099	2592.82	4546.81	1.75362	0.134969	2592.82	2509	0.967674	0.930678	3240.29	2509	4546.81	1.8122	0.113882
916	MTCP1_chrX_-_154292309_154299547	213	155	120	270.614	169.307	0.625639	0.434425	270.614	215.419	0.796039	0.70442	220.238	215.419	169.307	0.78594	0.691105
917	VMA21_chrX_+_150565657_150577836	4924	4512	2850	4448.04	3013.87	0.677572	0.297213	4448.04	3356.06	0.754503	0.449841	3635.4	3356.06	3013.87	0.898037	0.773264
918	SNORD96B_chrX_-_109468217_109468288	0	0	0	0	0	NA	NA	0	0	NA	NA	0	0	0	NA	NA
919	WFDC10B_chr20_-_44313290_44333658	0	1	6	0	6.11952	Inf	0.821038	0	0.974749	Inf	1	2.37934	0.974749	6.11952	6.27805	0.894226
920	JAKMIP3_chr10_+_133918313_133998313	8	26	15	9.76947	24.4781	2.50557	0.501185	9.76947	50.6869	5.1883	0.214863	28.524	50.6869	24.4781	0.482927	0.568335
921	PCDHGB3_chr5_+_140749962_140892546	743	333	523	847.99	650.709	0.767355	0.531586	847.99	419.142	0.494277	0.0984039	644.463	419.142	650.709	1.55248	0.301152
922	SUZ12P1_chr17_+_29036626_29097068	41	47	30	37.124	26.5179	0.714307	0.811696	37.124	46.7879	1.26032	0.869719	37.107	46.7879	26.5179	0.566769	0.673629
923	ATRNL1_chr10_+_116853124_117708496	473	550	407	339.978	326.375	0.959989	0.938118	339.978	370.404	1.0895	0.864649	348.319	370.404	326.375	0.88113	0.799614
924	CAV2_chr7_+_116139655_116148595	330	1513	2519	226.652	2524.3	11.1374	6.66798e-08	226.652	1032.26	4.55438	0.000364139	1269.48	1032.26	2524.3	2.44542	0.0291881
925	SUN3_chr7_-_48026746_48068716	1	3	16	0	11.2191	Inf	0.638462	0	1.9495	Inf	0.873438	4.41671	1.9495	11.2191	5.75488	0.803546
926	MIR4701_chr12_-_49165758_49165820	0	0	0	0	0	NA	NA	0	0	NA	NA	0	0	0	NA	NA
927	MED26_chr19_-_16685718_16739015	378	360	433	556.86	626.231	1.12458	0.797009	556.86	560.48	1.0065	0.991602	585.728	560.48	626.231	1.11731	0.808128
928	LOC387723_chr10_-_131862162_131909081	24	13	22	26.3776	28.5578	1.08265	0.97832	26.3776	18.5202	0.70212	0.846171	24.6771	18.5202	28.5578	1.54198	0.807159
929	DUS1L_chr17_-_80015748_80023697	1036	1288	1313	2616.26	3039.36	1.16172	0.690838	2616.26	3230.32	1.23471	0.575642	2985.05	3230.32	3039.36	0.940887	0.87186
930	NEK9_chr14_-_75548818_75593778	1715	1237	1186	1471.28	1125.99	0.765314	0.502951	1471.28	1064.43	0.723468	0.41753	1230.43	1064.43	1125.99	1.05784	0.889432
931	KDM2B_chr12_-_121866900_122018920	3030	4206	3308	3016.81	3100.56	1.02776	0.942144	3016.81	3600.72	1.19355	0.635687	3264.84	3600.72	3100.56	0.861094	0.688972
932	CHRM3_chr1_+_239792373_240072717	32	134	118	35.1701	147.888	4.20495	0.0558318	35.1701	177.404	5.04418	0.0319732	121.024	177.404	147.888	0.833624	0.802859
933	NEURL1B_chr5_+_172068276_172118533	208	173	309	314.577	467.124	1.48493	0.414904	314.577	311.92	0.991552	0.991099	367.314	311.92	467.124	1.49758	0.405
934	WARS2_chr1_-_119573839_119683295	579	771	538	419.11	440.606	1.05129	0.919845	419.11	508.819	1.21405	0.685513	459.759	508.819	440.606	0.865938	0.764628
935	RIMKLA_chr1_+_42846468_42889900	149	420	301	132.865	267.219	2.01121	0.190086	132.865	352.859	2.65577	0.067835	252.866	352.859	267.219	0.757297	0.597855
936	LOC100129662_chrX_+_137794269_137798763	53	257	82	50.8012	77.514	1.52583	0.576699	50.8012	229.066	4.50906	0.0450017	120.044	229.066	77.514	0.338392	0.140578
937	TBX22_chrX_+_79270255_79287268	37	0	21	22.4698	10.1992	0.453908	0.797563	22.4698	0	0	0.270151	10.9842	0	10.1992	Inf	0.381631
938	LOC647946_chr18_-_36786888_37331959	0	50	23	0	14.2789	Inf	0.123892	0	29.2425	Inf	0.0613372	14.6113	29.2425	14.2789	0.488293	0.682155
939	ASF1A_chr6_+_119215241_119230335	1155	2288	1520	788.396	1458.49	1.84994	0.128598	788.396	1625.88	2.06226	0.0743294	1300.64	1625.88	1458.49	0.897044	0.787414
940	TOMM40_chr19_+_45394477_45406946	1042	1595	1443	2625.06	3291.28	1.2538	0.546259	2625.06	4033.51	1.53654	0.252513	3342.3	4033.51	3291.28	0.815985	0.587174
941	TUBGCP5_chr15_+_22833395_22873891	1162	733	590	851.898	463.044	0.543544	0.171035	851.898	460.081	0.540066	0.166408	596.607	460.081	463.044	1.00644	0.992315
942	TPPP_chr5_-_659977_693510	20	16	17	22.4698	22.4383	0.998597	1	22.4698	19.495	0.867608	0.946254	21.6371	19.495	22.4383	1.15098	0.947657
943	RGPD3_chr2_-_107021136_107084801	1	3	3	0	2.03984	Inf	0.95102	0	1.9495	Inf	0.953108	1.33887	1.9495	2.03984	1.04634	1
944	RGPD2_dup2_chr2_-_88056718_88125286	2	11	0	0.976947	0	0	1	0.976947	7.79799	7.982	0.727022	2.94851	7.79799	0	0	0.597609
945	BTD_chr3_+_15643255_15687325	461	444	528	482.612	583.395	1.20883	0.679873	482.612	465.93	0.965434	0.941975	514.607	465.93	583.395	1.25211	0.62439
946	GSTM5_chr1_+_110254864_110260890	1	8	1	0.976947	1.01992	1.04399	1	0.976947	9.74749	9.9775	0.739765	3.9454	9.74749	1.01992	0.104634	0.745557
947	SNRPB2_chr20_+_16710609_16722417	1438	2160	1258	1172.34	1170.87	0.998748	0.999202	1172.34	1536.2	1.31038	0.499754	1303.33	1536.2	1170.87	0.762183	0.497965
948	MBOAT7_chr19_-_54677106_54693733	1386	826	1430	2021.3	1978.65	0.978896	0.957041	2021.3	1214.54	0.600868	0.190884	1751.92	1214.54	1978.65	1.62914	0.210148
949	PDCD1LG2_chr9_+_5510545_5571282	2	13	31	0.976947	22.4383	22.9677	0.177022	0.976947	9.74749	9.9775	0.351845	11.127	9.74749	22.4383	2.30195	0.661151
950	ERICH1_chr8_-_614200_681226	500	593	464	524.621	518.12	0.987608	0.981498	524.621	619.94	1.18169	0.716304	558.599	619.94	518.12	0.835758	0.696192
951	APOA4_chr11_-_116691418_116694011	35	1	1044	47.8704	1517.64	31.7031	1.17842e-09	47.8704	0.974749	0.0203622	8.18938e-06	525.312	0.974749	1517.64	1556.96	1.14189e-18
952	HOXA11_chr7_-_27220776_27224835	20	9	13	30.2854	20.3984	0.67354	0.839377	30.2854	13.6465	0.450597	0.672733	21.6195	13.6465	20.3984	1.49477	0.846291
953	HAUS7_chrX_-_152713123_152736603	533	664	554	1348.19	1336.1	0.991032	0.983294	1348.19	1709.71	1.26815	0.548372	1476.21	1709.71	1336.1	0.781476	0.533498
954	MKX_chr10_-_27961803_28034778	33	71	118	20.5159	71.3944	3.47996	0.297187	20.5159	47.7627	2.32808	0.482505	46.8906	47.7627	71.3944	1.49477	0.733622
955	SLC25A51_chr9_-_37877572_37904350	152	180	107	136.773	99.9522	0.730791	0.651274	136.773	168.631	1.23293	0.76213	136.208	168.631	99.9522	0.592726	0.445922
956	RAB28_chr4_-_13369347_13485989	631	602	335	443.534	231.522	0.521994	0.202656	443.534	378.202	0.852702	0.754546	353.997	378.202	231.522	0.612164	0.335933
957	PKP3_chr11_+_394217_404908	66	852	760	179.758	1827.7	10.1675	9.15833e-08	179.758	2093.76	11.6476	2.00732e-08	1376.72	2093.76	1827.7	0.872926	0.730506
958	RPN2_chr20_+_35807456_35870025	11497	14443	13345	10338.1	11924.9	1.1535	0.692814	10338.1	10696.9	1.03471	0.924907	11072.2	10696.9	11924.9	1.1148	0.763689
959	SH3GL2_chr9_+_17578953_17797122	52	154	174	80.1097	234.582	2.92826	0.0824929	80.1097	214.445	2.67689	0.110765	177.664	214.445	234.582	1.0939	0.886169
960	CTSO_chr4_-_156845270_156875048	22	63	67	17.585	47.9363	2.72597	0.443715	17.585	44.8384	2.5498	0.475174	37.056	44.8384	47.9363	1.06909	0.970538
961	SFMBT1_chr3_-_52937583_53080089	622	852	561	650.647	601.753	0.924854	0.857365	650.647	823.663	1.26591	0.581579	697.506	823.663	601.753	0.730582	0.463394
962	IL28RA_chr1_-_24480647_24513765	327	416	262	374.171	328.414	0.877713	0.791286	374.171	516.617	1.3807	0.505814	409.632	516.617	328.414	0.635702	0.350951
963	FLJ43390_chr14_+_62584075_62600903	2	11	7	1.95389	6.11952	3.13196	0.858672	1.95389	7.79799	3.991	0.814376	5.32929	7.79799	6.11952	0.784757	0.982892
964	HSF5_chr17_-_56497529_56565759	0	18	2	0	2.03984	Inf	0.837371	0	15.596	Inf	0.519491	5.92322	15.596	2.03984	0.130793	0.709035
965	UPF2_chr10_-_11962021_12085169	1930	3299	1835	1498.64	1598.22	1.06645	0.86959	1498.64	2312.1	1.5428	0.265543	1817.12	2312.1	1598.22	0.691239	0.342734
966	SORBS3_chr8_+_22409251_22433008	693	451	1007	1762.41	2328.48	1.32119	0.47192	1762.41	1208.69	0.685815	0.331149	1780.1	1208.69	2328.48	1.92645	0.0926326
967	ALB_chr4_+_74269972_74287129	2	0	54	0.976947	39.7769	40.7155	0.154293	0.976947	0	0	0.999326	13.6662	0	39.7769	Inf	0.0895853
968	C4BPA_chr1_+_207277607_207318317	0	0	0	0	0	NA	NA	0	0	NA	NA	0	0	0	NA	NA
969	CD101_chr1_+_117544372_117579167	30	40	11	33.2162	11.2191	0.337761	0.405392	33.2162	53.6112	1.61401	0.701297	32.9539	53.6112	11.2191	0.209268	0.226136
970	JPH1_chr8_-_75146939_75233562	700	721	1048	642.831	1068.88	1.66276	0.233536	642.831	590.698	0.9189	0.84498	773.241	590.698	1068.88	1.80952	0.165509
971	AGBL2_chr11_-_47681143_47736928	23	17	27	15.6312	14.2789	0.913489	0.99026	15.6312	9.74749	0.623594	0.840279	13.3245	9.74749	14.2789	1.46488	0.878849
972	DOPEY1_chr6_+_83777385_83878190	999	1778	1174	746.388	1054.6	1.41294	0.395596	746.388	1253.53	1.67946	0.20296	1025.98	1253.53	1054.6	0.841305	0.670579
973	TERF1_chr8_+_73921097_73959987	728	2061	1185	443.534	1085.2	2.4467	0.0303331	443.534	1412.41	3.18445	0.00542644	987.663	1412.41	1085.2	0.768329	0.516482
974	KIF22_chr16_+_29802034_29816706	3846	4343	3116	4707.91	3702.31	0.786403	0.516131	4707.91	4604.71	0.97808	0.952568	4373.19	4604.71	3702.31	0.804027	0.555553
975	ACTBL2_chr5_-_56775843_56778636	2	5	11	0.976947	6.11952	6.26393	0.721042	0.976947	3.89899	3.991	0.82296	3.69059	3.89899	6.11952	1.56951	0.945098
976	NINJ1_chr9_-_95883771_95896570	650	583	726	1602.19	1746.1	1.08982	0.826492	1602.19	1546.93	0.965505	0.929469	1644.52	1546.93	1746.1	1.12876	0.757179
977	SNORD32A_chr19_+_49993223_49993304	343	93	187	361.47	230.502	0.637679	0.405852	361.47	128.667	0.355954	0.0606762	242.2	128.667	230.502	1.79146	0.287801
978	SEC61A2_chr10_+_12171640_12211957	251	348	327	162.173	222.343	1.37102	0.582236	162.173	208.596	1.28626	0.661959	199.222	208.596	222.343	1.0659	0.91609
979	UCP3_chr11_-_73711326_73720282	9	2	17	11.7234	20.3984	1.73998	0.815814	11.7234	1.9495	0.166292	0.497711	11.4412	1.9495	20.3984	10.4634	0.357695
980	SFXN4_chr10_-_120900425_120925204	562	661	552	582.26	599.713	1.02997	0.950239	582.26	692.071	1.18859	0.701034	629.594	692.071	599.713	0.866548	0.750767
981	ZNF703_chr8_+_37553301_37556396	38	23	46	103.556	133.61	1.29021	0.732363	103.556	70.1819	0.677717	0.602964	103.238	70.1819	133.61	1.90376	0.384257
982	HIST1H1D_chr6_-_26234440_26235216	23119	11775	6146	30814.9	5612.62	0.18214	7.23879e-06	30814.9	8501.76	0.275898	0.000527229	15111.7	8501.76	5612.62	0.660172	0.250714
983	MYL6B_chr12_+_56546204_56551771	1562	1420	1319	2272.38	1833.82	0.807003	0.57876	2272.38	1913.43	0.842039	0.656108	2022.67	1913.43	1833.82	0.958392	0.913227
984	TREM1_chr6_-_41242999_41254457	0	2	0	0	0	NA	NA	0	0.974749	Inf	1	0.327453	0.974749	0	0	1
985	LOC253039_chr9_+_123605320_123616651	260	255	160	226.652	148.908	0.656992	0.492512	226.652	227.116	1.00205	1	202.528	227.116	148.908	0.655648	0.49038
986	SNORD116-8_chr15_+_25315578_25315674	128	15	78	78.1558	46.9163	0.600293	0.57313	78.1558	9.74749	0.124719	0.0344758	45.3167	9.74749	46.9163	4.81317	0.109609
987	LOC283922_chr16_-_74366304_74402153	186	313	324	232.513	412.048	1.77215	0.268569	232.513	391.849	1.68527	0.312579	348.072	391.849	412.048	1.05155	0.925265
988	OST4_chr2_-_27293342_27294567	2048	2109	1935	1987.11	1797.1	0.904379	0.795478	1987.11	1855.92	0.93398	0.860414	1895	1855.92	1797.1	0.968306	0.934579
989	BREA2_chr8_+_144779285_144780583	1	2	2	0.976947	2.03984	2.08798	0.996641	0.976947	2.92425	2.99325	0.960889	1.99521	2.92425	2.03984	0.697561	1
990	CKMT2_chr5_+_80529139_80562217	32	48	18	35.1701	22.4383	0.637992	0.726482	35.1701	66.2829	1.88464	0.600361	41.6304	66.2829	22.4383	0.338522	0.376544
991	SLC13A3_chr20_-_45186462_45313124	319	264	192	341.931	237.641	0.694997	0.483529	341.931	321.667	0.940735	0.909506	302.852	321.667	237.641	0.738781	0.560647
992	HLA-C_chr6_-_31236526_31239913	5217	3773	2104	7293.89	2818.04	0.386356	0.011052	7293.89	5083.31	0.696928	0.327032	5108.04	5083.31	2818.04	0.554371	0.111253
993	BBIP1_chr10_-_112658488_112679124	562	315	258	285.269	133.61	0.468364	0.221036	285.269	132.566	0.464705	0.216	185.368	132.566	133.61	1.00787	0.999544
994	N4BP2L1_chr13_-_32974860_33002315	23	37	14	19.5389	9.17928	0.469794	0.690481	19.5389	29.2425	1.49662	0.827617	19.4792	29.2425	9.17928	0.313903	0.524096
995	SBDSP1_chr7_+_72299952_72307978	104	200	204	74.248	147.888	1.99182	0.354345	74.248	132.566	1.78545	0.436355	119.116	132.566	147.888	1.11559	0.887566
996	TIMP4_chr3_-_12194568_12200851	344	1606	470	393.71	589.514	1.49733	0.352469	393.71	1668.77	4.23858	0.00120196	890.807	1668.77	589.514	0.353263	0.0174264
997	SLIT2_chr4_+_20255235_20620788	469	190	224	415.202	203.984	0.491288	0.1815	415.202	179.354	0.431967	0.115832	268.425	179.354	203.984	1.13733	0.814949
998	HAUS3_chr4_-_2230096_2243860	564	775	615	287.222	491.602	1.71157	0.27663	287.222	419.142	1.45929	0.444236	402.333	419.142	491.602	1.17288	0.747232
999	RSF1_chr11_-_77377274_77531880	1961	2088	1978	1519.15	1699.19	1.11851	0.774389	1519.15	1450.43	0.95476	0.906482	1568.41	1450.43	1699.19	1.17151	0.685039
1000	MYLK3_chr16_-_46736194_46782221	514	63	153	454.28	143.809	0.316564	0.0607987	454.28	62.3839	0.137325	0.00205498	222.109	62.3839	143.809	2.30522	0.180528
1001	CCP110_chr16_+_19535179_19564728	650	641	566	361.47	430.406	1.19071	0.723103	361.47	311.92	0.862919	0.766224	370.79	311.92	430.406	1.37986	0.511792
1002	LONRF1_chr8_-_12579406_12612992	2253	2430	1327	2084.8	1291.22	0.619348	0.222295	2084.8	1979.71	0.949592	0.895411	1799.85	1979.71	1291.22	0.652225	0.275988
1003	MON1A_chr3_-_49946302_49967445	229	380	199	576.399	550.757	0.955514	0.920102	576.399	1025.44	1.77904	0.189033	723.195	1025.44	550.757	0.537096	0.157111
1004	C2orf88_chr2_+_191002486_191068210	24	52	39	20.5159	28.5578	1.39198	0.838195	20.5159	38.9899	1.90048	0.668952	29.5803	38.9899	28.5578	0.73244	0.8416
1005	CACNG6_chr19_+_54495542_54515920	24	11	1	29.3084	1.01992	0.0347996	0.24386	29.3084	11.697	0.3991	0.696612	14.138	11.697	1.01992	0.0871952	0.418202
1006	CEP128_chr14_-_80962821_81405884	475	537	429	344.862	346.773	1.00554	0.995776	344.862	358.707	1.04015	0.941436	352.874	358.707	346.773	0.966729	0.950384
1007	FLJ42875_chr1_-_2976181_2984289	0	0	1	0	2.03984	Inf	0.93929	0	0	NA	NA	0.683963	0	2.03984	Inf	0.939164
1008	HMGXB3_chr5_+_149380169_149432706	2044	1913	1749	2530.29	2127.55	0.840833	0.649567	2530.29	2210.73	0.873705	0.723436	2307.86	2210.73	2127.55	0.962376	0.920673
1009	LRIT3_chr4_+_110769358_110793471	10	12	23	9.76947	16.3187	1.67038	0.869684	9.76947	7.79799	0.7982	0.965847	11.3802	7.79799	16.3187	2.09268	0.807455
1010	ZSWIM3_chr20_+_44486220_44507769	212	624	323	242.283	356.972	1.47337	0.427936	242.283	614.092	2.53461	0.0581469	407.553	614.092	356.972	0.581301	0.263627
1011	DPPA4_chr3_-_109044988_109056419	11408	17154	9821	10573.5	9409.79	0.889941	0.747021	10573.5	13165	1.24509	0.544169	11137.3	13165	9409.79	0.71476	0.353556
1012	CCIN_chr9_+_36169389_36171331	12	2	22	12.7003	28.5578	2.24859	0.715777	12.7003	1.9495	0.1535	0.470305	14.5059	1.9495	28.5578	14.6488	0.284542
1013	ZNF804A_chr2_+_185463093_185804214	100	19	59	60.5707	36.7171	0.606186	0.717198	60.5707	13.6465	0.225298	0.29283	37.2867	13.6465	36.7171	2.69059	0.488478
1014	WDR83_chr19_+_12777618_12786646	186	164	148	248.145	212.143	0.854919	0.789479	248.145	253.435	1.02132	0.9759	239.807	253.435	212.143	0.837074	0.761109
1015	KCNMB4_chr12_+_70760062_70828072	1254	1209	719	1150.84	719.044	0.624797	0.265491	1150.84	1005.94	0.87409	0.749754	966.458	1005.94	719.044	0.714798	0.426397
1016	RABL5_chr7_-_100956648_100965093	623	473	667	652.601	707.825	1.08462	0.857161	652.601	499.071	0.764742	0.548543	624.688	499.071	707.825	1.41828	0.434194
1017	GALNS_chr16_-_88880142_88923374	348	298	383	494.335	540.558	1.0935	0.846929	494.335	477.627	0.9662	0.943032	508.119	477.627	540.558	1.13176	0.788104
1018	LOC100133957_chrX_+_47518232_47519776	7	2	1	7.81558	1.01992	0.130498	0.825595	7.81558	1.9495	0.249437	0.874502	3.62799	1.9495	1.01992	0.523171	1
1019	HIST1H1C_chr6_-_26055968_26056699	19519	12576	7110	34759.8	7366.89	0.211937	3.59533e-05	34759.8	13573.4	0.390491	0.0100285	18731.7	13573.4	7366.89	0.542745	0.0912646
1020	STX6_chr1_-_180942176_180992046	2320	2586	2339	1889.42	2070.44	1.09581	0.81354	1889.42	1787.69	0.94616	0.886993	1930.84	1787.69	2070.44	1.15817	0.704582
1021	CIDEB_chr14_-_24774393_24780576	7	193	37	5.86168	52.0159	8.87389	0.0210318	5.86168	294.374	50.2201	8.04875e-05	118.305	294.374	52.0159	0.1767	0.0364469
1022	PDK3_chrX_+_24483344_24568583	1767	4475	1110	1435.14	985.243	0.686516	0.324963	1435.14	3407.72	2.37449	0.0246528	1958.27	3407.72	985.243	0.289121	0.00150596
1023	CASP4_chr11_-_104813594_104839325	0	7	11	0	9.17928	Inf	0.234998	0	4.87374	Inf	0.374957	4.7151	4.87374	9.17928	1.88342	0.801942
1024	KCNJ11_chr11_-_17406796_17410878	52	47	35	68.3863	47.9363	0.700963	0.70385	68.3863	74.0809	1.08327	0.940051	63.9817	74.0809	47.9363	0.64708	0.637837
1025	TPR_chr1_-_186280786_186344457	12615	9910	9258	12272.4	8895.75	0.724857	0.374866	12272.4	7571.85	0.616981	0.183967	9657.9	7571.85	8895.75	1.17485	0.656474
1026	MTX2_chr2_+_177134123_177202753	1064	956	965	770.811	799.618	1.03737	0.93456	770.811	614.092	0.796682	0.601126	733.901	614.092	799.618	1.30211	0.543647
1027	ZSCAN20_chr1_+_33938232_33961995	372	243	224	396.64	259.06	0.653135	0.420205	396.64	300.223	0.756914	0.597924	321.247	300.223	259.06	0.862893	0.783541
1028	HIST1H2BH_chr6_+_26251879_26252303	6859	4689	3817	7682.71	4463.17	0.580937	0.139424	7682.71	5047.25	0.656962	0.251652	5778.43	5047.25	4463.17	0.884278	0.736872
1029	BRD3_chr9_-_136895446_136933141	2139	1117	1360	2076.99	1291.22	0.621678	0.227555	2076.99	1005.94	0.484326	0.0672791	1470.09	1005.94	1291.22	1.28359	0.52647
1030	LYRM7_chr5_+_130506641_130541119	770	549	312	483.589	175.426	0.362759	0.0625919	483.589	255.384	0.528102	0.234503	307.413	255.384	175.426	0.686912	0.488911
1031	HIST1H2BO_chr6_+_27861203_27861669	5279	3277	2636	6238.78	3176.03	0.509079	0.0694381	6238.78	3514.94	0.563402	0.121785	4346	3514.94	3176.03	0.90358	0.783901
1032	LOC100506054_chr2_+_3605976_3609340	444	389	221	586.168	359.012	0.612473	0.298435	586.168	598.496	1.02103	0.967178	518.766	598.496	359.012	0.599857	0.278443
1033	SERPINA3_chr14_+_95078714_95090390	1	0	1	0.976947	0	0	1	0.976947	0	0	0.999749	0.328887	0	0	NA	NA
1034	SLC45A1_chr1_+_8384390_8404227	23	14	20	54.709	52.0159	0.950774	0.977227	54.709	35.0909	0.64141	0.706481	47.6471	35.0909	52.0159	1.48232	0.740996
1035	KCNJ16_chr17_+_68071426_68131746	54	5	327	42.9857	267.219	6.21647	0.0333045	42.9857	3.89899	0.0907045	0.0183158	105.38	3.89899	267.219	68.5354	6.57568e-05
1036	LOC644961_chr1_+_27650365_27653016	115	180	196	169.989	250.9	1.47598	0.492187	169.989	243.687	1.43355	0.525269	223.217	243.687	250.9	1.0296	0.963975
1037	PABPC1L2B_chrX_+_72223352_72225551	3	1	0	2.93084	0	0	0.850512	2.93084	0.974749	0.332583	0.946425	1.31411	0.974749	0	0	1
1038	LOC100506190_chr9_+_132250939_132275965	47	34	33	76.2019	57.1155	0.74953	0.767961	76.2019	62.3839	0.818666	0.840411	65.7612	62.3839	57.1155	0.915549	0.938458
1039	ZNF57_chr19_+_2900896_2918474	278	240	229	242.283	208.064	0.858764	0.79014	242.283	218.344	0.901193	0.857227	224.678	218.344	208.064	0.952919	0.937535
1040	FBXL4_chr6_-_99321601_99395849	784	727	494	539.275	375.331	0.695992	0.44229	539.275	458.132	0.849533	0.730154	461.298	458.132	375.331	0.819264	0.674108
1041	UGT8_chr4_+_115519611_115598202	349	778	430	306.761	403.889	1.31662	0.561805	306.761	646.258	2.10671	0.115698	455.797	646.258	403.889	0.624965	0.317974
1042	BMP2K_chr4_+_79697532_79833341	1183	1275	956	1086.37	969.944	0.892835	0.785059	1086.37	1045.91	0.962757	0.928315	1042.3	1045.91	969.944	0.927373	0.856696
1043	SLC25A23_chr19_-_6440075_6459781	1202	1025	1717	1570.93	2056.16	1.30888	0.489614	1570.93	1263.27	0.804156	0.576339	1642.67	1263.27	2056.16	1.62764	0.21253
1044	MAPK4_chr18_+_48086484_48258196	145	102	76	194.412	123.41	0.634786	0.467497	194.412	164.733	0.847335	0.793616	162.168	164.733	123.41	0.749156	0.647331
1045	HINT1_chr5_-_130494875_130501034	3280	5610	4765	3016.81	4642.68	1.53894	0.245995	3016.81	4501.39	1.4921	0.281155	4084.48	4501.39	4642.68	1.03139	0.933869
1046	SFXN5_chr2_-_73169165_73298965	826	1199	1154	1107.86	1469.71	1.32662	0.479273	1107.86	1454.32	1.31274	0.495628	1354.31	1454.32	1469.71	1.01058	0.980252
1047	CHCHD2_chr7_-_56169266_56174187	1758	491	575	1984.18	713.944	0.359818	0.0120404	1984.18	604.344	0.304581	0.00372641	1110.38	604.344	713.944	1.18135	0.679996
1048	RHOBTB1_chr10_-_62629198_62761198	675	523	1499	617.43	1476.84	2.39192	0.0394448	617.43	428.889	0.694636	0.38781	847.126	428.889	1476.84	3.44342	0.00403625
1049	SLC4A4_chr4_+_72053003_72437804	119	157	89	83.0405	65.2749	0.786061	0.782983	83.0405	104.298	1.25599	0.790908	84.8798	104.298	65.2749	0.62585	0.580267
1050	RPL38_chr17_+_72199795_72206019	7272	9699	7171	6632.49	6395.92	0.964331	0.920948	6632.49	7201.44	1.08578	0.821593	6796.61	7201.44	6395.92	0.888145	0.745172
1051	SUMO1P3_chr1_+_160287055_160288260	9	12	9	6.83863	6.11952	0.894846	1	6.83863	9.74749	1.42536	0.946088	7.62863	9.74749	6.11952	0.627805	0.923364
1052	KAZN_chr1_+_14925213_15444544	426	249	184	555.883	303.936	0.546763	0.208423	555.883	411.344	0.739983	0.528362	427.233	411.344	303.936	0.738886	0.529022
1053	AP2A2_chr11_+_925809_1012245	1919	1928	2280	2426.74	2747.67	1.13225	0.74363	2426.74	2230.22	0.919022	0.82433	2487.47	2230.22	2747.67	1.23201	0.582551
1054	ZBTB46_chr20_-_62375021_62436856	492	1283	957	638.923	1229	1.92356	0.109597	638.923	1543.03	2.41504	0.0319207	1145.54	1543.03	1229	0.796489	0.574579
1055	MAP7D1_chr1_+_36621803_36646441	1921	931	1789	5205.17	4308.14	0.827666	0.609438	5205.17	2335.5	0.448688	0.0323941	3981.42	2335.5	4308.14	1.84464	0.10056
1056	AOX1_chr2_+_201450731_201536217	483	147	182	425.949	171.347	0.40227	0.105611	425.949	144.263	0.338686	0.0559446	249.311	144.263	171.347	1.18774	0.765848
1057	CYR61_chr1_+_86046444_86049648	1503	1502	3257	1464.44	3051.6	2.0838	0.0576289	1464.44	1296.42	0.885262	0.751706	1951.72	1296.42	3051.6	2.35388	0.0274587
1058	DTNA_chr18_+_32073254_32471808	2042	2844	2894	1717.47	2972.05	1.73048	0.151921	1717.47	2085.96	1.21455	0.610426	2275.47	2085.96	2972.05	1.42479	0.353318
1059	JRKL_chr11_+_96123158_96126727	213	245	232	89.8791	118.311	1.31633	0.725338	89.8791	99.4243	1.1062	0.904411	103.328	99.4243	118.311	1.18996	0.826918
1060	C1orf86_chr1_-_2115899_2144159	374	301	460	543.183	667.028	1.228	0.648673	543.183	482.501	0.888284	0.794449	568.607	482.501	667.028	1.38244	0.47214
1061	TMOD3_chr15_+_52121825_52204331	2733	3195	2204	2244.05	2251.98	1.00354	0.993548	2244.05	2378.39	1.05986	0.879798	2309.54	2378.39	2251.98	0.946854	0.887157
1062	EEA1_chr12_-_93166285_93323107	1004	1508	1059	679.955	945.466	1.39048	0.435047	679.955	951.355	1.39914	0.426233	865.517	951.355	945.466	0.993811	0.990191
1063	LOC727849_dup3_chr15_-_83140199_83182930	31	23	18	42.9857	24.4781	0.569448	0.68269	42.9857	31.192	0.725636	0.819851	33.1571	31.192	24.4781	0.784757	0.873928
1064	ADCK5_chr8_+_145597731_145618453	101	93	97	289.176	287.618	0.99461	0.997005	289.176	319.718	1.10561	0.850611	301.194	319.718	287.618	0.899599	0.842637
1065	PLK5_chr19_+_1524073_1535455	2	10	10	1.95389	22.4383	11.4839	0.306025	1.95389	22.4192	11.4741	0.305768	15.7128	22.4192	22.4383	1.00085	1
1066	IL1R1_chr2_+_102770402_102796334	29	124	102	17.585	63.2351	3.59596	0.151997	17.585	83.8284	4.76703	0.080562	55.2838	83.8284	63.2351	0.75434	0.745183
1067	HRSP12_chr8_-_99114567_99129418	904	936	583	580.307	453.865	0.782112	0.594604	580.307	540.011	0.930561	0.87788	528.95	540.011	453.865	0.840473	0.707632
1068	KTN1_chr14_+_56046925_56151302	7028	7936	7421	7059.42	10140	1.43639	0.319963	7059.42	7280.4	1.0313	0.93263	8222.27	7280.4	10140	1.39279	0.36269
1069	RELL2_chr5_+_141016517_141020631	134	158	192	369.286	530.359	1.43617	0.438457	369.286	504.92	1.36729	0.503189	471.771	504.92	530.359	1.05038	0.918638
1070	MAB21L1_chr13_-_36047926_36050832	4	0	4	2.93084	2.03984	0.695992	1	2.93084	0	0	0.625344	1.67062	0	2.03984	Inf	0.739473
1071	PHKB_chr16_+_47495210_47735434	1674	2027	1794	1354.05	1757.32	1.29783	0.506744	1354.05	1443.6	1.06614	0.87137	1530.03	1443.6	1757.32	1.21732	0.616496
1072	TBC1D8B_chrX_+_106045919_106119377	50	151	109	25.4006	49.9761	1.96752	0.512537	25.4006	66.2829	2.6095	0.34712	47.575	66.2829	49.9761	0.753982	0.784879
1073	LAPTM4B_chr8_+_98787809_98864830	13949	22043	13304	13604	11924.9	0.876575	0.714741	13604	16497.6	1.2127	0.592526	14120.4	16497.6	11924.9	0.722826	0.368486
1074	TMEM147_chr19_+_36036502_36038429	2072	2085	1727	2990.43	2341.74	0.783076	0.51814	2990.43	2757.56	0.922128	0.830525	2718.28	2757.56	2341.74	0.849205	0.665865
1075	SYT4_chr18_-_40847857_40857615	90	167	124	42.0087	57.1155	1.35961	0.763868	42.0087	71.1566	1.69385	0.594125	57.1972	71.1566	57.1155	0.802673	0.829622
1076	GGT5_chr22_-_24615622_24641110	4	2	9	4.88473	18.3586	3.75836	0.508539	4.88473	1.9495	0.3991	0.760685	8.45501	1.9495	18.3586	9.41708	0.300923
1077	XPO7_chr8_+_21777180_21864096	6300	7214	5700	5428.89	5318.89	0.979736	0.955776	5428.89	5965.46	1.09884	0.796995	5615.08	5965.46	5318.89	0.891613	0.754227
1078	GPR75_chr2_-_54080050_54087170	95	197	270	122.118	310.056	2.53898	0.111549	122.118	247.586	2.02743	0.225934	228.247	247.586	310.056	1.25232	0.697801
1079	TRIM5_chr11_-_5684425_5706339	1440	1503	1409	1075.62	1348.33	1.25354	0.581952	1075.62	945.506	0.879035	0.754336	1131.83	945.506	1348.33	1.42605	0.387567
1080	APOC1_chr19_+_45417921_45422606	845	558	700	1150.84	922.008	0.801159	0.599229	1150.84	781.748	0.679283	0.359516	959.198	781.748	922.008	1.17942	0.696676
1081	RNASE4_chr14_+_21152372_21168758	121	32	41	179.758	61.1952	0.340431	0.177558	179.758	50.6869	0.281973	0.11612	98.0617	50.6869	61.1952	1.20732	0.82827
1082	PARD6B_chr20_+_49348081_49370278	1696	2011	1620	1375.54	1581.9	1.15002	0.725682	1375.54	1431.91	1.04098	0.920668	1474.52	1431.91	1581.9	1.10475	0.802836
1083	ARHGAP11B_chr15_+_30918879_30931013	20	7	15	17.585	12.239	0.695992	0.898143	17.585	4.87374	0.277153	0.623049	11.661	4.87374	12.239	2.51122	0.739045
1084	ARID1A_chr1_+_27022522_27108601	3364	2608	3775	4040.65	4439.71	1.09876	0.799127	4040.65	2949.59	0.729978	0.395278	3839.8	2949.59	4439.71	1.5052	0.270043
1085	RRAGB_chrX_+_55744110_55785207	229	278	314	201.251	285.578	1.41901	0.53023	201.251	247.586	1.23024	0.712452	246.679	247.586	285.578	1.15345	0.800117
1086	RCN2_chr15_+_77223962_77242601	3657	4660	3168	3339.2	3301.48	0.988703	0.97635	3339.2	3485.7	1.04387	0.90895	3402.1	3485.7	3301.48	0.94715	0.884906
1087	HIST2H2BE_chr1_-_149856010_149858232	3666	2591	2062	3464.25	1907.25	0.550552	0.116414	3464.25	2065.49	0.59623	0.172799	2499.61	2065.49	1907.25	0.923388	0.833828
1088	STARD7_chr2_-_96850603_96874573	9329	12244	7464	8520.93	6584.61	0.772757	0.478399	8520.93	9137.29	1.07233	0.847615	8145.94	9137.29	6584.61	0.72063	0.367966
1089	SHMT2_chr12_+_57623356_57628718	4016	8780	8025	4812.44	8675.44	1.80271	0.108052	4812.44	8291.21	1.72287	0.137464	7314.31	8291.21	8675.44	1.04634	0.901198
1090	MLYCD_chr16_+_83932730_83949787	301	319	324	411.295	491.602	1.19525	0.704996	411.295	506.869	1.23237	0.656572	473.572	506.869	491.602	0.969879	0.950932
1091	KIAA1751_chr1_-_1884752_1935276	4	0	1	3.90779	1.01992	0.260997	0.871696	3.90779	0	0	0.721544	1.65753	0	1.01992	Inf	0.993196
1092	UQCRH_chr1_+_46769380_46782447	1542	1905	1391	1432.2	1391.17	0.97135	0.943133	1432.2	1564.47	1.09235	0.825369	1474.17	1564.47	1391.17	0.889228	0.76909
1093	NCLN_chr19_+_3185875_3209573	2153	2709	2609	6195.8	6048.13	0.976166	0.947589	6195.8	7043.53	1.13682	0.725249	6479.93	7043.53	6048.13	0.858678	0.67636
1094	SDHA_chr5_+_218356_256814	884	908	869	993.555	1055.62	1.06247	0.884193	993.555	1027.38	1.03405	0.936659	1033.57	1027.38	1055.62	1.02748	0.949047
1095	ZNF17_chr19_+_57922529_57933307	295	388	292	187.574	201.944	1.07661	0.903786	187.574	243.687	1.29915	0.650675	212.722	243.687	201.944	0.828703	0.746596
1096	ZNF280D_chr15_-_56922374_57025787	249	28	591	99.6486	470.183	4.71841	0.00913653	99.6486	19.495	0.195637	0.0106148	197.749	19.495	470.183	24.1182	2.41156e-06
1097	RCBTB2_chr13_-_49063099_49107316	596	560	462	415.202	346.773	0.83519	0.716708	415.202	352.859	0.849848	0.743128	374.589	352.859	346.773	0.982752	0.976283
1098	ZNF658B_dup2_chr9_-_41588837_41592207	4	0	7	2.93084	4.07968	1.39198	0.995714	2.93084	0	0	0.857577	2.35459	0	4.07968	Inf	0.822705
1099	VEGFB_chr11_+_64002056_64006736	245	182	380	621.338	948.526	1.52659	0.330314	621.338	568.278	0.914604	0.839424	718.121	568.278	948.526	1.66912	0.239193
1100	COLQ_chr3_-_15491640_15563258	21	11	12	33.2162	18.3586	0.552699	0.737514	33.2162	18.5202	0.557566	0.740603	23.5594	18.5202	18.3586	0.991272	1
1101	MGC23284_chr16_+_88729781_88753594	119	30	56	203.205	99.9522	0.491879	0.331635	203.205	57.5102	0.283016	0.0910117	121.242	57.5102	99.9522	1.73799	0.459665
1102	SNORD108_chr15_+_25232072_25232140	218	408	249	140.68	182.566	1.29773	0.664264	140.68	262.207	1.86385	0.293431	196.659	262.207	182.566	0.696265	0.540486
1103	DRG2_chr17_+_17991181_18011299	853	1153	1013	1158.66	1299.38	1.12145	0.774764	1158.66	1416.31	1.22237	0.615017	1301.53	1416.31	1299.38	0.91744	0.829828
1104	PHOSPHO2-KLHL23_chr2_+_170550964_170608396	2716	2458	1291	2230.37	1213.71	0.544172	0.120623	2230.37	1768.19	0.79278	0.551107	1751.81	1768.19	1213.71	0.68641	0.335552
1105	KLRB1_chr12_-_9747870_9760497	5	0	0	3.90779	0	0	0.917552	3.90779	0	0	0.915455	1.31555	0	0	NA	NA
1106	ALPK2_chr18_-_56148482_56296189	1782	332	1397	1549.44	1303.46	0.841246	0.667809	1549.44	378.202	0.24409	0.000745748	1085.72	378.202	1303.46	3.44646	0.00288934
1107	SAFB_chr19_+_5623046_5668489	1043	1110	1149	1403.87	1462.57	1.04181	0.918293	1403.87	1372.45	0.977614	0.955416	1424.07	1372.45	1462.57	1.06566	0.872698
1108	SRSF12_chr6_-_89805678_89827800	332	140	73	128.957	36.7171	0.284724	0.156645	128.957	60.4344	0.46864	0.382384	76.0266	60.4344	36.7171	0.607554	0.580502
1109	NSUN4_chr1_+_46805849_46830824	712	667	695	724.895	730.263	1.00741	0.989012	724.895	700.844	0.966822	0.940821	724.332	700.844	730.263	1.04198	0.927439
1110	RFX2_chr19_-_5993175_6110664	64	27	23	79.1327	30.5976	0.386662	0.297894	79.1327	39.9647	0.505034	0.449912	50.3249	39.9647	30.5976	0.765616	0.788376
1111	MAPK8IP1_chr11_+_45907047_45928016	249	395	487	635.016	1201.47	1.89203	0.126445	635.016	1070.27	1.68543	0.209905	976.175	1070.27	1201.47	1.12258	0.780897
1112	FANCD2_chr3_+_10068113_10143614	4674	4896	3971	3748.55	3457.53	0.922366	0.828785	3748.55	3355.08	0.895036	0.766408	3548.35	3355.08	3457.53	1.03053	0.936251
1113	ANKZF1_chr2_+_220094479_220101391	954	1105	739	1293.48	949.546	0.734103	0.445554	1293.48	1368.55	1.05804	0.89003	1213.58	1368.55	949.546	0.693835	0.367075
1114	DUSP8_chr11_-_1575281_1593150	25	122	161	60.5707	461.004	7.61101	0.000352244	60.5707	426.94	7.04862	0.000556874	318.391	426.94	461.004	1.07979	0.885895
1115	SENP5_chr3_+_196594727_196661584	2183	2283	2458	1750.69	2203.03	1.25838	0.552613	1750.69	1593.71	0.910335	0.808846	1863.43	1593.71	2203.03	1.38232	0.403145
1116	SNORA14B_chr1_-_235291118_235291252	150	50	65	134.819	57.1155	0.423647	0.287469	134.819	49.7122	0.368734	0.218463	81.2375	49.7122	57.1155	1.14892	0.87988
1117	LBR_chr1_-_225589204_225616557	3853	5684	3652	3444.72	3734.95	1.08425	0.828188	3444.72	4345.43	1.26148	0.532424	3871.78	4345.43	3734.95	0.859512	0.684132
1118	LZTS2_chr10_+_102756864_102767593	1656	1198	1286	4581.88	2972.05	0.648652	0.245848	4581.88	3036.34	0.662684	0.269656	3559.03	3036.34	2972.05	0.978825	0.954775
1119	IL2RG_chrX_-_70327254_70331481	0	0	10	0	10.1992	Inf	0.70899	0	0	NA	NA	3.41982	0	10.1992	Inf	0.708792
1120	CCDC51_chr3_-_48473580_48481529	630	727	664	832.359	885.291	1.06359	0.8854	832.359	982.547	1.18044	0.694498	907.125	982.547	885.291	0.901017	0.805777
1121	KLF3_chr4_+_38665790_38703129	1033	1243	1119	777.65	993.403	1.27744	0.555257	777.65	811.966	1.04413	0.91905	867.653	811.966	993.403	1.22345	0.627178
1122	FZR1_chr19_+_3506295_3536755	1053	1023	1348	2669.02	3076.08	1.15251	0.706942	2669.02	2598.68	0.973646	0.944223	2802.93	2598.68	3076.08	1.18371	0.655044
1123	KCTD14_chr11_-_77726761_77734320	636	530	401	669.209	465.084	0.694976	0.42192	669.209	549.758	0.821505	0.664371	565.915	549.758	465.084	0.845979	0.713586
1124	ANKRD37_chr4_+_186317840_186321390	35	31	27	41.0318	34.6773	0.845133	0.900801	41.0318	41.9142	1.02151	1	39.5211	41.9142	34.6773	0.82734	0.88579
1125	SLC44A4_chr6_-_31830970_31846823	22	29	22	35.1701	36.7171	1.04399	0.987827	35.1701	54.5859	1.55206	0.676204	42.4887	54.5859	36.7171	0.672649	0.707966
1126	ESPL1_chr12_+_53662083_53687427	1674	1550	1256	2129.74	1592.1	0.747553	0.450152	2129.74	1847.15	0.86731	0.711668	1871.33	1847.15	1592.1	0.861921	0.700046
1127	GMPR2_chr14_+_24701648_24708447	2427	2468	2116	2376.91	2017.4	0.848749	0.668948	2376.91	2204.88	0.927624	0.845002	2217.32	2204.88	2017.4	0.914971	0.817185
1128	TBC1D19_chr4_+_26585546_26756918	157	112	116	97.6947	81.5936	0.83519	0.819086	97.6947	77.9799	0.7982	0.771749	86.4435	77.9799	81.5936	1.04634	0.964629
1129	ERGIC1_chr5_+_172261223_172379688	4553	3113	3596	4581.88	3473.85	0.758171	0.456491	4581.88	2918.4	0.636943	0.226029	3687.67	2918.4	3473.85	1.19033	0.639476
1130	ERBB4_chr2_-_212240442_213403352	197	168	3228	81.0866	3380.02	41.684	1.40485e-13	81.0866	71.1566	0.877539	0.790643	1184.53	71.1566	3380.02	47.5011	3.51586e-14
1131	MAP4_chr3_-_47892180_48130769	7951	7299	8542	6750.7	7535.17	1.11621	0.762971	6750.7	5813.4	0.861155	0.681718	6752.1	5813.4	7535.17	1.29617	0.476926
1132	GPHN_chr14_+_66974125_67648525	298	326	232	320.439	267.219	0.833917	0.724188	320.439	363.581	1.13464	0.80633	319.614	363.581	267.219	0.734964	0.546433
1133	SLC6A2_chr16_+_55689542_55740104	15	25	7	20.5159	9.17928	0.447423	0.651757	20.5159	47.7627	2.32808	0.607117	26.0297	47.7627	9.17928	0.192185	0.333771
1134	SNORA56_chrX_+_154003273_154003401	16	5	6	21.4928	6.11952	0.284724	0.698426	21.4928	4.87374	0.226761	0.648983	10.9247	4.87374	6.11952	1.25561	0.987857
1135	ORC3_chr6_+_88299785_88377172	1873	2135	1448	1574.84	1398.31	0.887908	0.762853	1574.84	1527.43	0.969897	0.939042	1512.14	1527.43	1398.31	0.915466	0.822988
1136	HIVEP1_chr6_+_12012724_12165232	2183	1964	3344	2017.4	3402.45	1.68656	0.169078	2017.4	1602.49	0.794334	0.543891	2358.34	1602.49	3402.45	2.12323	0.0489474
1137	EIF4EBP2_chr10_+_72163861_72188374	8061	8791	7117	7590.88	6734.54	0.887188	0.742726	7590.88	6575.65	0.866257	0.693693	7022.56	6575.65	6734.54	1.02416	0.948054
1138	DFFB_chr1_+_3773845_3801993	215	344	193	247.168	239.681	0.969712	0.960467	247.168	377.228	1.5262	0.43523	290.299	377.228	239.681	0.635376	0.403093
1139	DMRT1_chr9_+_841690_969090	2	9	1	1.95389	1.01992	0.521994	1	1.95389	11.697	5.9865	0.780374	4.9292	11.697	1.01992	0.0871952	0.721895
1140	ANKRD34B_chr5_-_79852574_79866304	3	19	22	1.95389	15.2988	7.82991	0.514225	1.95389	13.6465	6.98425	0.540617	10.3718	13.6465	15.2988	1.12108	0.985966
1141	LOC653160_chr1_-_35441300_35444307	18	5	15	26.3776	22.4383	0.850657	0.946078	26.3776	6.82324	0.258676	0.494801	18.6957	6.82324	22.4383	3.2885	0.551987
1142	HSPB6_chr19_-_36245467_36247930	3	8	4	3.90779	6.11952	1.56598	0.930959	3.90779	13.6465	3.49212	0.696556	7.95179	13.6465	6.11952	0.448432	0.804523
1143	IER2_chr19_+_13261282_13265718	474	641	1044	1227.05	2367.24	1.92922	0.0935502	1227.05	1680.47	1.36952	0.41993	1771.35	1680.47	2367.24	1.40868	0.378865
1144	PCNA-AS1_chr20_+_5100232_5100615	1	5	0	0	0	NA	NA	0	4.87374	Inf	0.862725	1.63727	4.87374	0	0	0.865543
1145	AIFM1_chrX_-_129263338_129299861	699	1488	595	717.079	642.55	0.896066	0.791832	717.079	1239.88	1.72907	0.184047	873.372	1239.88	642.55	0.518236	0.111969
1146	WWC2_chr4_+_184020463_184241929	5095	5351	5821	4252.65	5511.65	1.29605	0.482366	4252.65	3787.87	0.890709	0.753934	4552.2	3787.87	5511.65	1.45508	0.310292
1147	HIST1H2APS1_chr6_+_25732661_25733089	3	5	2	2.93084	2.03984	0.695992	1	2.93084	7.79799	2.66067	0.875179	4.29025	7.79799	2.03984	0.261586	0.829642
1148	MRPL4_chr19_+_10362640_10370736	1472	1719	1662	2151.24	2257.08	1.0492	0.900563	2151.24	2316	1.07659	0.84718	2259.04	2316	2257.08	0.97456	0.946953
1149	METTL11A_chr9_+_132388435_132397879	703	928	695	1024.82	999.522	0.975317	0.952778	1024.82	1348.08	1.31543	0.500251	1133.01	1348.08	999.522	0.741443	0.462283
1150	EPB41L4A_chr5_-_111498315_111755010	250	309	327	218.836	299.857	1.37023	0.574719	218.836	272.93	1.24719	0.695373	265.9	272.93	299.857	1.09866	0.869763
1151	NUDT4P1_chr12_+_93771746_93796052	204	327	285	132.865	218.263	1.64275	0.432335	132.865	206.647	1.55532	0.484953	187.333	206.647	218.263	1.05621	0.93569
1152	TAF4B_chr18_+_23806409_23971650	1288	1398	1027	1184.06	1042.36	0.880326	0.756225	1184.06	1151.18	0.97223	0.946506	1134.84	1151.18	1042.36	0.905471	0.809291
1153	GAL3ST3_chr11_-_65808236_65816651	250	157	197	351.701	274.359	0.780091	0.628861	351.701	246.611	0.701196	0.488694	293.238	246.611	274.359	1.11251	0.8396
1154	MALT1_chr18_+_56338618_56417370	1998	1957	1377	1665.69	1315.7	0.789879	0.548784	1665.69	1381.22	0.829215	0.633934	1465.91	1381.22	1315.7	0.952563	0.902834
1155	ARVCF_chr22_-_19957402_20004309	591	659	802	1454.67	1893.99	1.302	0.499671	1454.67	1697.04	1.16661	0.693676	1694.87	1697.04	1893.99	1.11606	0.779112
1156	MEX3B_chr15_-_82334128_82338361	462	155	296	511.92	379.41	0.741151	0.541066	511.92	222.243	0.434135	0.0920356	374.213	222.243	379.41	1.70719	0.278896
1157	FBXO16_chr8_-_28285926_28347835	145	150	80	130.911	74.4542	0.568739	0.430747	130.911	148.162	1.13178	0.866338	118.808	148.162	74.4542	0.50252	0.335527
1158	KIF7_chr15_-_90171201_90198682	539	428	503	1363.82	1232.06	0.903393	0.801469	1363.82	1159.95	0.850517	0.687829	1261.91	1159.95	1232.06	1.06217	0.88211
1159	ZNF783_chr7_+_148959262_148982085	467	209	278	615.477	432.446	0.70262	0.449118	615.477	355.783	0.578061	0.240938	471.72	355.783	432.446	1.21548	0.678237
1160	ZNF85_chr19_+_21106059_21133503	415	989	630	173.897	515.06	2.96187	0.0266748	173.897	579.001	3.32957	0.0143983	425.75	579.001	515.06	0.889567	0.808061
1161	MMP13_chr11_-_102813721_102826463	0	1	1	0	1.01992	Inf	0.995267	0	0	NA	NA	0.341982	0	1.01992	Inf	0.995024
1162	FAM127C_chrX_-_134154534_134156566	153	238	112	181.712	140.749	0.774571	0.666271	181.712	298.273	1.64146	0.393603	208.567	298.273	140.749	0.47188	0.199199
1163	ZBED3_chr5_-_76372532_76383030	56	77	140	148.496	405.928	2.7336	0.0765337	148.496	261.233	1.75919	0.317016	273.857	261.233	405.928	1.5539	0.430016
1164	KDM4D_chr11_+_94706845_94732676	198	98	107	255.96	151.968	0.593718	0.3983	255.96	137.44	0.536957	0.314184	183.295	137.44	151.968	1.10571	0.878257
1165	CLGN_chr4_-_141309607_141348815	251	123	114	99.6486	52.0159	0.521994	0.470612	99.6486	54.5859	0.547784	0.503284	69.3249	54.5859	52.0159	0.952919	0.973271
1166	SLC25A37_chr8_+_23386363_23430063	725	427	355	819.659	448.765	0.547502	0.177948	819.659	532.213	0.64931	0.332216	605.198	532.213	448.765	0.843206	0.704212
1167	SMARCC2_chr12_-_56555636_56583351	2023	1228	1338	2210.83	1549.26	0.700759	0.358923	2210.83	1312.01	0.593447	0.179315	1704.49	1312.01	1549.26	1.18083	0.66859
1168	FAM109A_chr12_-_111798455_111806925	147	183	206	402.502	562.996	1.39874	0.46724	402.502	573.152	1.42397	0.443508	516.818	573.152	562.996	0.98228	0.971856
1169	LOC257358_chr5_+_169758435_169762104	0	7	11	0	12.239	Inf	0.485991	0	9.74749	Inf	0.517957	7.37832	9.74749	12.239	1.25561	0.971881
1170	CCDC12_chr3_-_46963220_47018270	546	573	489	711.217	687.426	0.966549	0.940175	711.217	810.016	1.13891	0.766651	742.039	810.016	687.426	0.848658	0.707853
1171	FP588_chr9_+_35860271_35865515	19	1	15	25.4006	16.3187	0.642454	0.830839	25.4006	0.974749	0.038375	0.185445	14.3502	0.974749	16.3187	16.7415	0.261002
1172	AMBRA1_chr11_-_46417964_46612914	1647	2146	2126	1857.18	2300.94	1.23895	0.576406	1857.18	2085.96	1.12319	0.762249	2097.48	2085.96	2300.94	1.10306	0.798439
1173	USF2_chr19_+_35759896_35770718	1365	1534	1446	3466.21	3326.98	0.959833	0.912968	3466.21	3789.82	1.09336	0.811079	3555.57	3789.82	3326.98	0.877872	0.72714
1174	LOC100509894_chr13_+_46626983_46675482	6	1	2	3.90779	1.01992	0.260997	0.945935	3.90779	0	0	0.877647	1.65753	0	1.01992	Inf	0.997032
1175	C20orf24_chr20_+_35234137_35240960	2064	3027	2557	2009.58	2411.09	1.1998	0.633805	2009.58	2693.23	1.3402	0.443604	2389.72	2693.23	2411.09	0.895242	0.772322
1176	DEPDC7_chr11_+_33037410_33055128	220	246	80	143.611	47.9363	0.333792	0.140681	143.611	159.859	1.11314	0.887244	118.122	159.859	47.9363	0.299866	0.10644
1177	DSP_chr6_+_7541870_7586946	11880	11355	10463	10573.5	8895.75	0.841325	0.634065	10573.5	8610.93	0.814388	0.571584	9435.03	8610.93	8895.75	1.03308	0.928733
1178	DGCR9_chr22_+_19005347_19007761	10	8	3	12.7003	2.03984	0.160613	0.451451	12.7003	13.6465	1.0745	1	9.54384	13.6465	2.03984	0.149477	0.430626
1179	FAM20A_chr17_-_66531257_66597095	1908	751	665	1856.2	693.546	0.373638	0.0194993	1856.2	746.657	0.402251	0.030175	1108.26	746.657	693.546	0.928868	0.861296
1180	LOC285484_chr4_+_6202460_6235663	25	38	14	39.0779	20.3984	0.521994	0.617327	39.0779	72.1314	1.84584	0.623358	44.2267	72.1314	20.3984	0.282795	0.321505
1181	IRF2BP2_chr1_-_234740015_234745271	1683	2301	2343	1907	2482.49	1.30178	0.491081	1907	2205.86	1.15671	0.703981	2215.4	2205.86	2482.49	1.12541	0.757844
1182	ZNF230_chr19_+_44507077_44518072	207	143	102	85.9713	47.9363	0.557584	0.527191	85.9713	62.3839	0.725636	0.730244	65.9722	62.3839	47.9363	0.768408	0.784706
1183	FAM66D_chr8_+_11973291_12008698	8	0	0	9.76947	0	0	0.684489	9.76947	0	0	0.679839	3.28887	0	0	NA	NA
1184	MSN_chrX_+_64887511_64961793	7438	8562	8780	6526.98	7922.74	1.21384	0.595191	6526.98	6667.28	1.02149	0.95375	7093.59	6667.28	7922.74	1.1883	0.636176
1185	SLC9A5_chr16_+_67282855_67306094	95	37	40	155.335	70.3745	0.453051	0.272165	155.335	70.1819	0.451811	0.269943	99.4664	70.1819	70.3745	1.00274	1
1186	ZNF434_chr16_-_3432085_3451025	580	618	458	606.684	515.06	0.848975	0.71406	606.684	649.183	1.07005	0.880788	595.024	649.183	515.06	0.793398	0.60334
1187	MUSK_chr9_+_113431051_113563278	0	1	2	0	2.03984	Inf	0.892046	0	0.974749	Inf	1	1.01142	0.974749	2.03984	2.09268	0.995154
1188	EPDR1_chr7_+_37960163_37991542	236	407	371	296.992	440.606	1.48356	0.418172	296.992	436.687	1.47037	0.428565	394.417	436.687	440.606	1.00897	0.988958
1189	SMARCD1_chr12_+_50478983_50494494	5673	6722	5030	5980.87	5026.17	0.840374	0.635306	5980.87	5814.37	0.972162	0.938863	5651.99	5814.37	5026.17	0.864438	0.691186
1190	SH3RF3_chr2_+_109745997_110262207	46	17	135	74.248	230.502	3.10449	0.11343	74.248	29.2425	0.393849	0.209806	112.107	29.2425	230.502	7.88244	0.00652971
1191	ZNF347_chr19_-_53641957_53662322	672	517	812	492.381	699.665	1.42098	0.445769	492.381	347.01	0.70476	0.449894	516.932	347.01	699.665	2.01627	0.130744
1192	ZFP106_chr15_-_42705021_42749730	5187	6947	5160	4447.06	4582.5	1.03046	0.935449	4447.06	4911.76	1.10449	0.787342	4683.66	4911.76	4582.5	0.932966	0.850782
1193	GTF2E1_chr3_+_120461558_120501916	1794	1523	1929	1387.26	1654.31	1.1925	0.657952	1387.26	1042.98	0.751825	0.473551	1372.09	1042.98	1654.31	1.58614	0.247083
1194	ATAD2B_chr2_-_23971534_24149936	1157	1280	993	864.598	849.594	0.982646	0.969054	864.598	846.082	0.978584	0.961151	860.165	846.082	849.594	1.00415	0.99438
1195	ARHGAP17_chr16_-_24930712_25026675	1084	1103	1189	1205.55	1407.49	1.16751	0.697518	1205.55	1202.84	0.99775	0.997096	1281.86	1202.84	1407.49	1.17014	0.69333
1196	KCNIP3_chr2_+_95963072_96051825	12	23	12	12.7003	14.2789	1.12429	0.975235	12.7003	31.192	2.456	0.541102	19.5418	31.192	14.2789	0.457775	0.595896
1197	PCBP1-AS1_chr2_-_70189395_70314147	111	62	55	158.265	89.753	0.567104	0.420783	158.265	111.121	0.70212	0.615471	120.704	111.121	89.753	0.807703	0.768843
1198	SFPQ_chr1_-_35649201_35658743	10454	11697	8362	8745.63	7366.89	0.842351	0.636704	8745.63	8398.43	0.960301	0.911306	8235.67	8398.43	7366.89	0.877174	0.718267
1199	AKR1B10_chr7_+_134212344_134226166	42	5	13	58.6168	14.2789	0.243597	0.380861	58.6168	5.84849	0.099775	0.178168	26.4857	5.84849	14.2789	2.44147	0.625299
1200	TIGD6_chr5_-_149372686_149380730	157	47	81	220.79	114.231	0.517374	0.307267	220.79	74.0809	0.335526	0.0956397	137.517	74.0809	114.231	1.54198	0.511717
1201	RGS16_chr1_-_182567758_182573548	138	619	367	187.574	464.064	2.47403	0.0637073	187.574	740.809	3.94943	0.00557611	467.613	740.809	464.064	0.626429	0.328974
1202	URB1_chr21_-_33683330_33765312	3099	2989	2789	3186.8	2777.24	0.871483	0.714381	3186.8	2770.24	0.869284	0.709264	2934.67	2770.24	2777.24	1.00253	0.995386
1203	RTL1_chr14_-_101346992_101351184	0	0	0	0	0	NA	NA	0	0	NA	NA	0	0	0	NA	NA
1204	TOP3B_chr22_-_22311403_22337147	726	736	814	1072.69	1205.55	1.12386	0.774421	1072.69	1091.72	1.01774	0.967077	1132.09	1091.72	1205.55	1.10426	0.807886
1205	NFATC4_chr14_+_24836145_24848810	583	318	315	765.926	477.323	0.623197	0.273371	765.926	504.92	0.659227	0.333743	587.516	504.92	477.323	0.945344	0.899555
1206	LOC728323_chr2_+_243030844_243102469	3	1	5	1.95389	4.07968	2.08798	0.96252	1.95389	0	0	0.904684	2.0257	0	4.07968	Inf	0.822158
1207	CA14_chr1_+_150230218_150237480	1206	701	431	1158.66	454.885	0.392596	0.029626	1158.66	702.794	0.606558	0.238397	778.678	702.794	454.885	0.647252	0.307344
1208	BMPR1A_chr10_+_88516396_88684945	775	762	551	534.39	430.406	0.805416	0.64941	534.39	487.374	0.91202	0.848019	487.944	487.374	430.406	0.883113	0.795569
1209	C6orf130_chr6_-_41034531_41040188	619	591	395	431.811	287.618	0.666074	0.421862	431.811	372.354	0.862309	0.770694	366.894	372.354	287.618	0.772431	0.611126
1210	STAG2_chrX_+_123094475_123236505	6887	18318	5965	6752.66	7828.91	1.15938	0.681728	6752.66	21658.9	3.20746	0.00161139	12174.3	21658.9	7828.91	0.361464	0.00561125
1211	MOB3C_chr1_-_47073387_47082563	43	93	77	70.3402	125.45	1.78348	0.412532	70.3402	150.111	2.13408	0.281214	116.171	150.111	125.45	0.835715	0.801166
1212	LRTOMT_chr11_+_71791377_71821828	156	104	99	204.182	148.908	0.729293	0.612895	204.182	167.657	0.821115	0.753497	174.989	167.657	148.908	0.888174	0.854568
1213	LOC646813_chr11_+_50368318_50379802	1	3	0	0	0	NA	NA	0	1.9495	Inf	0.964301	0.654907	1.9495	0	0	0.965877
1214	SCARNA9_chr11_+_93454680_93455032	141	191	178	89.8791	130.55	1.4525	0.591775	89.8791	124.768	1.38817	0.638436	115.945	124.768	130.55	1.04634	0.955695
1215	SNORD42B_chr17_+_27047568_27047634	49	12	27	37.124	18.3586	0.49452	0.662862	37.124	7.79799	0.210053	0.347419	21.273	7.79799	18.3586	2.35427	0.623247
1216	LIMS3L_dup2_chr2_-_111203460_111230652	76	126	185	70.3402	175.426	2.49397	0.217875	70.3402	124.768	1.77378	0.440353	124.415	124.768	175.426	1.40602	0.643012
1217	CD55_chr1_+_207494817_207534311	924	1510	821	685.817	705.785	1.02912	0.949229	685.817	1027.38	1.49805	0.347404	812.666	1027.38	705.785	0.686972	0.382778
1218	RPS23_chr5_-_81569139_81574235	9729	9174	7511	8748.56	7139.44	0.816071	0.57682	8748.56	7043.53	0.805108	0.551655	7705.23	7043.53	7139.44	1.01362	0.970646
1219	LINC00260_chr1_+_203699705_203700979	8	8	3	9.76947	2.03984	0.208798	0.593148	9.76947	9.74749	0.99775	1	7.24737	9.74749	2.03984	0.209268	0.593793
1220	SNORD15A_chr11_+_75111435_75111582	27	24	10	37.124	10.1992	0.274734	0.369107	37.124	37.0404	0.99775	1	28.3608	37.0404	10.1992	0.275353	0.369965
1221	FBXO27_chr19_-_39514663_39523198	153	166	132	240.329	222.343	0.92516	0.893659	240.329	294.374	1.22488	0.716558	254.349	294.374	222.343	0.755307	0.614643
1222	SYNGR3_chr16_+_2039946_2044276	412	226	278	1064.87	736.383	0.691522	0.38592	1064.87	672.576	0.631603	0.280514	831.341	672.576	736.383	1.09487	0.833221
1223	EML1_chr14_+_100259745_100408395	3965	2655	1479	3729.98	1456.45	0.39047	0.0150933	3729.98	2107.41	0.564991	0.135534	2452	2107.41	1456.45	0.691109	0.333596
1224	LOC148189_chr19_-_28281401_28284848	149	131	118	95.7408	73.4343	0.767011	0.751623	95.7408	89.6769	0.936663	0.945082	86.9793	89.6769	73.4343	0.818876	0.814774
1225	NUP93_chr16_+_56764017_56878861	5779	5926	4632	5172.93	4463.17	0.862793	0.688456	5172.93	4873.74	0.942162	0.871557	4875.24	4873.74	4463.17	0.915759	0.811187
1226	SMAD3_chr15_+_67358195_67487533	1147	1179	1779	1107.86	1667.57	1.50522	0.309424	1107.86	1061.5	0.958156	0.916804	1288.69	1061.5	1667.57	1.57095	0.261924
1227	C14orf182_chr14_-_50448430_50474238	5	2	0	4.88473	0	0	0.847161	4.88473	1.9495	0.3991	0.954283	2.29934	1.9495	0	0	0.928176
1228	TBC1D12_chr10_+_96162186_96296089	308	359	370	199.297	263.139	1.32034	0.630393	199.297	217.369	1.09068	0.885084	228.346	217.369	263.139	1.21057	0.741938
1229	MRVI1_chr11_-_10594638_10715535	263	130	144	283.315	177.466	0.626393	0.416939	283.315	169.606	0.59865	0.373123	211.859	169.606	177.466	1.04634	0.944724
1230	ZNF581_chr19_+_56154986_56156989	858	772	643	1273.94	934.247	0.733353	0.448008	1273.94	1138.51	0.89369	0.783674	1124.59	1138.51	934.247	0.82059	0.628941
1231	CDK12_chr17_+_37617739_37690800	5086	6954	5843	4195.99	5548.37	1.3223	0.447416	4195.99	4945.87	1.17872	0.654564	4934.45	4945.87	5548.37	1.12182	0.754466
1232	ELOVL3_chr10_+_103986143_103989344	8	4	4	9.76947	4.07968	0.417595	0.863666	9.76947	4.87374	0.498875	0.89297	6.29406	4.87374	4.07968	0.837074	1
1233	HP07349_chr5_-_108063526_108063962	7	5	3	11.7234	4.07968	0.347996	0.793793	11.7234	6.82324	0.582021	0.898686	7.60675	6.82324	4.07968	0.59791	0.925017
1234	CACNB3_chr12_+_49208215_49222726	349	98	165	496.289	234.582	0.472672	0.152257	496.289	153.036	0.30836	0.0270958	297.141	153.036	234.582	1.53286	0.419026
1235	GALNT13_chr2_+_154728426_155310489	385	498	209	273.545	152.988	0.559279	0.298876	273.545	333.364	1.21868	0.72256	255.375	333.364	152.988	0.458922	0.164236
1236	NEDD4_chr15_-_56119122_56285835	382	1098	1643	153.381	1560.48	10.1739	3.85385e-07	153.381	647.233	4.21978	0.00099366	792.296	647.233	1560.48	2.411	0.0367142
1237	NEK4_chr3_-_52744796_52804965	1758	1595	1251	1356.98	1049.5	0.773408	0.52724	1356.98	1091.72	0.804521	0.592362	1175.47	1091.72	1049.5	0.961327	0.924214
1238	PRKAR2A_chr3_-_48788093_48885270	946	1383	1318	933.961	1258.58	1.34757	0.464819	933.961	1205.76	1.29102	0.531312	1141.48	1205.76	1258.58	1.0438	0.917455
1239	ATP6V0B_chr1_+_44440602_44443972	1532	2301	2304	1938.26	2806.82	1.44811	0.331123	1938.26	2633.77	1.35883	0.420542	2478.42	2633.77	2806.82	1.0657	0.86754
1240	CACNA1E_chr1_+_181452686_181775921	88	15	324	130.911	383.49	2.9294	0.0874525	130.911	22.4192	0.171256	0.0094671	180.187	22.4192	383.49	17.1054	6.37441e-05
1241	SKP1_chr5_-_133492082_133512724	1448	2797	1461	1084.41	1403.41	1.29417	0.51385	1084.41	2006.03	1.84988	0.120531	1509.53	2006.03	1403.41	0.699595	0.364991
1242	PEX14_chr1_+_10535003_10690815	562	469	409	815.751	582.375	0.713912	0.438647	815.751	705.718	0.865115	0.739519	706.969	705.718	582.375	0.825223	0.659771
1243	MIR19A_chr13_+_92003145_92003226	86	65	42	51.7782	24.4781	0.472749	0.533216	51.7782	42.8889	0.82832	0.882685	40.0465	42.8889	24.4781	0.570732	0.646159
1244	ZBTB38_chr3_+_141043055_141168632	1627	1565	1692	1307.16	1644.11	1.25778	0.565015	1307.16	1064.43	0.814307	0.60686	1348.9	1064.43	1644.11	1.5446	0.276349
1245	FYCO1_chr3_-_45959391_46037316	659	699	621	740.526	775.14	1.04674	0.916133	740.526	822.688	1.11095	0.805003	785.573	822.688	775.14	0.942204	0.889939
1246	FBLIM1_chr1_+_16085255_16113084	1342	2339	3955	1725.29	4709.99	2.72997	0.00864623	1725.29	2682.51	1.55482	0.241585	3061.24	2682.51	4709.99	1.75582	0.135636
1247	CMTM1_chr16_+_66600294_66613038	36	2	22	58.6168	33.6574	0.574193	0.715443	58.6168	2.92425	0.0498875	0.0897631	32.001	2.92425	33.6574	11.5098	0.164404
1248	PLTP_chr20_-_44527259_44541003	2639	1426	1914	3796.42	2571.22	0.677276	0.300067	3796.42	1928.05	0.507861	0.0732673	2787.89	1928.05	2571.22	1.33358	0.44406
1249	RAPH1_chr2_-_204298539_204400058	1333	1379	2209	993.555	1937.85	1.95042	0.0972917	993.555	929.91	0.935942	0.870399	1296.63	929.91	1937.85	2.08391	0.0689246
1250	MINK1_chr17_+_4736635_4801356	1217	1479	1516	1775.11	2097.98	1.18188	0.66407	1775.11	2005.06	1.12954	0.751729	1974.62	2005.06	2097.98	1.04634	0.906927
1251	SLC25A1_chr22_-_19163088_19166338	2708	2254	2089	8312.84	4882.36	0.587327	0.147344	8312.84	5780.26	0.695341	0.320892	6377.37	5780.26	4882.36	0.844661	0.644408
1252	DOCK8_chr9_+_214865_465259	148	138	213	206.136	269.259	1.30622	0.647978	206.136	196.899	0.955192	0.943251	225.824	196.899	269.259	1.3675	0.592261
1253	EZH2_chr7_-_148504464_148581441	2067	1987	1490	1914.82	1470.73	0.768077	0.498547	1914.82	1635.63	0.854196	0.685991	1687.22	1635.63	1470.73	0.899181	0.785804
1254	PLEKHB1_chr11_+_73357223_73373864	188	117	276	289.176	428.367	1.48133	0.435045	289.176	220.293	0.761795	0.592398	314.987	220.293	428.367	1.94453	0.188749
1255	GRB7_chr17_+_37894162_37903538	498	1259	939	713.171	1380.97	1.93638	0.102305	713.171	1742.85	2.4438	0.0280209	1288.62	1742.85	1380.97	0.792364	0.561617
1256	ZFP37_chr9_-_115804174_115818996	263	222	152	102.579	70.3745	0.686049	0.637358	102.579	91.6264	0.893224	0.893669	88.9105	91.6264	70.3745	0.76806	0.745323
1257	MRPL33_chr2_+_27994584_28002608	674	474	406	474.796	297.817	0.627252	0.354302	474.796	295.349	0.622054	0.345501	358.916	295.349	297.817	1.00836	0.992083
1258	SNORA21_chr17_-_37009116_37009248	194	166	110	248.145	155.028	0.624748	0.39324	248.145	230.041	0.927043	0.894493	212.798	230.041	155.028	0.673915	0.474689
1259	RNASEK_chr17_+_6915736_6917852	1139	1179	1426	1665.69	1966.41	1.18053	0.669999	1665.69	1647.33	0.988972	0.978407	1773.49	1647.33	1966.41	1.1937	0.649356
1260	ARMC1_chr8_-_66514691_66546452	2308	2029	1431	1822.98	1373.83	0.753618	0.472687	1822.98	1397.79	0.766759	0.499947	1543.92	1397.79	1373.83	0.982861	0.966344
1261	PELO_chr5_+_52083774_52098452	1283	2242	1939	1211.41	1809.34	1.49358	0.306504	1211.41	2000.18	1.65111	0.201579	1686.43	2000.18	1809.34	0.904586	0.798161
1262	GOLGA2P5_chr12_-_100550175_100567121	152	142	87	180.735	116.271	0.643322	0.486075	180.735	185.202	1.02472	0.975365	162.046	185.202	116.271	0.627805	0.461913
1263	C9orf37_chr9_-_140509784_140513308	442	236	237	646.739	339.634	0.525148	0.175139	646.739	370.404	0.572726	0.239366	456.035	370.404	339.634	0.916926	0.858604
1264	TMEM66_chr8_-_29920631_29940649	3231	4308	3888	3043.19	3894.06	1.2796	0.508692	3043.19	3555.88	1.16847	0.676359	3524.72	3555.88	3894.06	1.0951	0.807705
1265	SPRN_chr10_-_135234170_135238121	7	15	21	11.7234	57.1155	4.87194	0.231657	11.7234	39.9647	3.40898	0.354921	36.5232	39.9647	57.1155	1.42915	0.782551
1266	BORA_chr13_+_73302042_73330328	1127	1095	824	836.267	707.825	0.84641	0.701031	836.267	709.617	0.848553	0.7052	757.249	709.617	707.825	0.997475	0.997928
1267	HBEGF_chr5_-_139712428_139726188	95	144	511	123.095	536.478	4.35823	0.00532073	123.095	189.101	1.53622	0.409448	284.848	189.101	536.478	2.83699	0.043553
1268	PI4KA_chr22_-_21061979_21213100	1384	1666	1757	1602.19	1942.95	1.21268	0.618418	1602.19	1700.94	1.06163	0.877991	1762.26	1700.94	1942.95	1.14228	0.731316
1269	MT1IP_chr16_+_56709649_56711653	1	12	12	0.976947	16.3187	16.7038	0.349546	0.976947	18.5202	18.9572	0.324927	12.0222	18.5202	16.3187	0.88113	0.975497
1270	LEPRE1_chr1_-_43212006_43232755	2184	1525	2708	2688.56	3290.26	1.2238	0.592103	2688.56	1809.13	0.672901	0.294421	2616.08	1809.13	3290.26	1.8187	0.114731
1271	MRPL12_chr17_+_79670400_79674556	512	556	654	1313.02	1565.58	1.19235	0.653288	1313.02	1465.05	1.11579	0.780086	1459.13	1465.05	1565.58	1.06862	0.866131
1272	R3HDM4_chr19_-_896503_913225	822	969	822	1211.41	1219.82	1.00694	0.987806	1211.41	1400.71	1.15626	0.717264	1287.38	1400.71	1219.82	0.87086	0.73038
1273	LOC150776_chr2_+_132250386_132279149	137	127	155	228.606	263.139	1.15106	0.803845	228.606	237.839	1.04039	0.948661	245.09	237.839	263.139	1.10638	0.859802
1274	REP15_chr12_+_27849428_27850566	7	20	18	5.86168	12.239	2.08798	0.800927	5.86168	15.596	2.66067	0.722001	11.3164	15.596	12.239	0.784757	0.943421
1275	RASAL1_chr12_-_113536624_113574044	62	85	67	77.1788	99.9522	1.29507	0.7232	77.1788	137.44	1.78079	0.416696	105.667	137.44	99.9522	0.727245	0.655274
1276	ZC3H3_chr8_-_144519825_144623620	233	204	282	588.122	746.582	1.26943	0.585258	588.122	624.814	1.06239	0.892049	658.218	624.814	746.582	1.19489	0.684143
1277	DDAH1_chr1_-_85784168_86044046	6026	7223	6104	5316.55	5574.89	1.04859	0.897291	5316.55	5513.18	1.03698	0.921361	5511.15	5513.18	5574.89	1.01119	0.976138
1278	ACBD5_chr10_-_27484143_27531068	789	775	559	588.122	453.865	0.771718	0.576597	588.122	510.768	0.868473	0.761978	521.757	510.768	453.865	0.888592	0.801021
1279	CCDC137_chr17_+_79633761_79640936	881	1090	992	1328.65	1455.43	1.09542	0.819971	1328.65	1527.43	1.14961	0.726884	1448.41	1527.43	1455.43	0.952859	0.904563
1280	UGT2B15_chr4_-_69512315_69536494	0	5	0	0	0	NA	NA	0	3.89899	Inf	0.915831	1.30981	3.89899	0	0	0.917826
1281	TIPARP_chr3_+_156392205_156424557	672	612	679	613.523	687.426	1.12046	0.794213	613.523	504.92	0.822985	0.654038	606.658	504.92	687.426	1.36146	0.476737
1282	SAMD13_chr1_+_84764049_84816481	54	21	4	31.2623	2.03984	0.0652492	0.258228	31.2623	13.6465	0.436515	0.695714	15.7927	13.6465	2.03984	0.149477	0.445888
1283	LOC100507299_chr9_-_72830975_72873790	4	12	15	3.90779	16.3187	4.17595	0.558669	3.90779	17.5455	4.48987	0.535873	12.6814	17.5455	16.3187	0.930082	0.994858
1284	EXD2_chr14_+_69658194_69710737	1231	1363	1241	1127.4	1236.14	1.09646	0.82088	1127.4	1116.09	0.989968	0.981757	1168.95	1116.09	1236.14	1.10757	0.801502
1285	TRIM72_chr16_+_31225342_31236510	4	6	10	4.88473	22.4383	4.59355	0.562366	4.88473	9.74749	1.9955	0.820626	12.4426	9.74749	22.4383	2.30195	0.746984
1286	IPO8_chr12_-_30781915_30848929	1596	2206	1305	1293.48	1229	0.950155	0.898927	1293.48	1571.29	1.21478	0.624608	1375.39	1571.29	1229	0.78216	0.536778
1287	C21orf88_chr21_-_40969075_40984749	101	163	366	127.003	396.749	3.12393	0.0419863	127.003	208.596	1.64245	0.3725	245.861	208.596	396.749	1.902	0.242136
1288	MAP3K14_chr17_-_43340488_43394414	265	306	751	378.078	1107.63	2.92964	0.0175941	378.078	487.374	1.28908	0.571014	662.398	487.374	1107.63	2.27266	0.0670637
1289	SYNJ2BP-COX16_chr14_-_70791798_70883807	1315	1732	985	971.085	822.056	0.846533	0.68757	971.085	1208.69	1.24468	0.595887	1008.59	1208.69	822.056	0.680122	0.351004
1290	ESRG_chr3_-_54666151_54673884	3066	4876	6624	2774.53	5984.89	2.15708	0.0396441	2774.53	3965.28	1.42917	0.335065	4272.87	3965.28	5984.89	1.50933	0.266504
1291	PIBF1_chr13_+_73356230_73590591	670	371	364	379.055	217.243	0.573117	0.309971	379.055	160.834	0.424301	0.120897	254.48	160.834	217.243	1.35073	0.588521
1292	CCNI2_chr5_+_132083137_132089856	12	49	22	15.6312	36.7171	2.34897	0.44111	15.6312	97.4749	6.23594	0.0959394	50.3189	97.4749	36.7171	0.376683	0.351855
1293	PDE6D_chr2_-_232597147_232645974	736	547	548	730.756	596.653	0.816488	0.646393	730.756	579.001	0.792331	0.597974	640.574	579.001	596.653	1.03049	0.948495
1294	ZNF117_chr7_-_64434830_64451414	547	366	576	267.683	444.685	1.66124	0.327099	267.683	157.909	0.58991	0.313466	292.267	157.909	444.685	2.81608	0.049425
1295	NKRF_chrX_-_118722300_118739846	482	618	319	350.724	257.02	0.732827	0.543752	350.724	421.091	1.20063	0.72055	345.71	421.091	257.02	0.610366	0.333575
1296	CLK2_chr1_-_155232659_155243281	600	556	406	678.001	512	0.755161	0.526828	678.001	670.627	0.989124	0.98278	625.21	670.627	512	0.763465	0.543135
1297	TNFSF15_chr9_-_117546915_117568408	48	126	63	27.3545	37.7371	1.37955	0.732233	27.3545	84.8031	3.10015	0.193997	50.3506	84.8031	37.7371	0.444996	0.347015
1298	DUSP2_chr2_-_96808908_96811179	33	104	90	89.8791	261.1	2.90501	0.0780298	89.8791	361.632	4.02353	0.0226092	239.29	361.632	261.1	0.722004	0.580626
1299	SECISBP2_chr9_+_91933412_91974561	2832	2792	2144	2604.54	2044.94	0.785144	0.525906	2604.54	2218.53	0.851792	0.673912	2307.77	2218.53	2044.94	0.921756	0.831357
1300	PPAP2C_chr19_-_281044_291435	312	839	1169	793.281	2664.03	3.35825	0.00251094	793.281	2060.62	2.59759	0.0161858	1852.55	2060.62	2664.03	1.29283	0.510087
1301	URI1_chr19_+_30414551_30507519	2592	2982	1724	2278.24	1684.91	0.739566	0.433779	2278.24	2197.08	0.964377	0.925602	2070	2197.08	1684.91	0.766884	0.491025
1302	PIK3C3_chr18_+_39535199_39661446	1142	1450	1196	857.759	1085.2	1.26515	0.567035	857.759	980.597	1.14321	0.7453	982.05	980.597	1085.2	1.10667	0.805889
1303	GNG10_chr9_+_114423851_114432526	130	206	188	56.6629	89.753	1.58398	0.599514	56.6629	88.7021	1.56543	0.608786	78.9681	88.7021	89.753	1.01185	0.99943
1304	PAG1_chr8_-_81880046_82024303	419	202	806	296.992	698.646	2.35241	0.0756882	296.992	138.414	0.466054	0.117542	380.738	138.414	698.646	5.0475	0.00121206
1305	APOL4_chr22_-_36585176_36600879	4	3	5	3.90779	4.07968	1.04399	1	3.90779	2.92425	0.748312	0.999736	3.66584	2.92425	4.07968	1.39512	0.994715
1306	SLC9C1_chr3_-_111859752_112013074	0	5	2	0	2.03984	Inf	0.892982	0	3.89899	Inf	0.81265	1.99378	3.89899	2.03984	0.523171	0.968909
1307	SNORA40_chr11_-_93468276_93468402	33	20	29	18.562	18.3586	0.989041	1	18.562	15.596	0.84021	0.950393	17.6438	15.596	18.3586	1.17713	0.955748
1308	GPCPD1_chr20_-_5525080_5591672	451	473	411	322.393	330.454	1.02501	0.965635	322.393	306.071	0.949374	0.922531	322.155	306.071	330.454	1.07967	0.883686
1309	FLJ31813_chr10_-_51780942_51827563	23	25	16	25.4006	18.3586	0.722761	0.860499	25.4006	35.0909	1.3815	0.853338	26.4951	35.0909	18.3586	0.523171	0.701729
1310	ANKRD28_chr3_-_15708744_15901053	2360	2928	2681	2057.45	2740.53	1.332	0.451034	2057.45	2151.27	1.0456	0.907364	2334.23	2151.27	2740.53	1.27391	0.524351
1311	STMN3_chr20_-_62271061_62284780	408	1073	952	1057.06	2205.07	2.08605	0.0575265	1057.06	2695.18	2.5497	0.0161991	2000.63	2695.18	2205.07	0.818153	0.600312
1312	RAB14_chr9_-_123940415_123964365	1009	1350	796	760.065	683.347	0.899064	0.804686	760.065	888.971	1.1696	0.71398	783.639	888.971	683.347	0.768694	0.537864
1313	CDK2AP2_chr11_-_67273968_67276102	651	681	728	1606.1	1764.46	1.0986	0.811073	1606.1	1725.3	1.07422	0.855809	1711.91	1725.3	1764.46	1.0227	0.955369
1314	HDDC3_chr15_-_91474155_91475774	286	275	261	329.231	326.375	0.991323	0.991163	329.231	343.111	1.04216	0.940118	335.533	343.111	326.375	0.95122	0.926732
1315	CXCR2_chr2_+_218990013_219001976	12	44	132	15.6312	185.626	11.8754	0.00878218	15.6312	68.2324	4.36515	0.108189	90.4246	68.2324	185.626	2.72049	0.243639
1316	COMMD7_chr20_-_31290493_31331814	800	1347	1140	922.238	1336.1	1.44875	0.359967	922.238	1432.88	1.5537	0.276604	1239.82	1432.88	1336.1	0.932455	0.863452
1317	EMBP1_chr1_+_121260910_121313686	19	27	82	11.7234	39.7769	3.39296	0.508163	11.7234	18.5202	1.57977	0.823287	23.5055	18.5202	39.7769	2.14776	0.675671
1318	CXXC1_chr18_-_47808713_47814692	988	1141	1052	1464.44	1528.86	1.04399	0.913813	1464.44	1584.94	1.08228	0.841201	1538.07	1584.94	1528.86	0.964617	0.927993
1319	HMCN1_chr1_+_185703683_186160085	1283	1284	1938	1181.13	1928.67	1.6329	0.21303	1181.13	1054.68	0.892941	0.77433	1398.62	1054.68	1928.67	1.82868	0.126288
1320	MCI_chr5_-_54515425_54523143	6	2	6	5.86168	8.15936	1.39198	0.96584	5.86168	1.9495	0.332583	0.859334	5.36408	1.9495	8.15936	4.18537	0.797944
1321	ESYT3_chr3_+_138153415_138197256	365	227	471	388.825	498.741	1.28269	0.608254	388.825	280.728	0.72199	0.504037	392.433	280.728	498.741	1.7766	0.238
1322	CD40_chr20_+_44746906_44758384	43	132	71	50.8012	95.8725	1.88721	0.390778	50.8012	171.556	3.377	0.0995309	106.88	171.556	95.8725	0.558842	0.420583
1323	DYNC1LI2_chr16_-_66754799_66785525	2731	3089	3016	2299.73	2625.28	1.14156	0.727731	2299.73	2151.27	0.935443	0.861144	2377.15	2151.27	2625.28	1.22034	0.600392
1324	WHAMMP2_chr15_+_28982729_29003508	2	1	0	0.976947	0	0	1	0.976947	0	0	0.999918	0.328887	0	0	NA	NA
1325	EFCAB7_chr1_+_63989013_64038364	143	158	74	63.5016	36.7171	0.578208	0.591624	63.5016	68.2324	1.0745	0.953062	56.6107	68.2324	36.7171	0.538119	0.541958
1326	GDI1_chrX_+_153665259_153671814	2760	2298	3365	3362.65	3981.77	1.18412	0.650658	3362.65	2625.97	0.780923	0.507817	3349.29	2625.97	3981.77	1.5163	0.265785
1327	VSNL1_chr2_+_17721807_17837706	646	1229	973	461.119	807.777	1.75178	0.205776	461.119	813.915	1.76509	0.199569	699.508	813.915	807.777	0.992459	0.988457
1328	PIH1D1_chr19_-_49949550_49955115	2104	1856	1883	2585.98	2245.86	0.868478	0.711496	2585.98	2124.95	0.821721	0.606313	2337.46	2124.95	2245.86	1.0569	0.885196
1329	RAET1G_chr6_-_150238014_150244214	0	0	1	0	0	NA	NA	0	0	NA	NA	0	0	0	NA	NA
1330	EFTUD2_chr17_-_42927655_42976993	5455	6810	5900	5689.74	5614.66	0.986805	0.971407	5689.74	6115.57	1.07484	0.843837	5852.49	6115.57	5614.66	0.918093	0.815584
1331	ZNF311_chr6_-_28962594_28973037	110	90	69	95.7408	61.1952	0.639176	0.625726	95.7408	89.6769	0.936663	0.950453	82.8756	89.6769	61.1952	0.682397	0.678846
1332	HSPB11_chr1_-_54387234_54411288	429	368	378	302.854	304.956	1.00694	0.994448	302.854	231.015	0.762796	0.61011	281.814	231.015	304.956	1.32007	0.601167
1333	SCN4A_chr17_-_62015914_62050278	306	192	109	414.226	199.904	0.482598	0.15927	414.226	337.263	0.814201	0.689616	319.775	337.263	199.904	0.592726	0.311785
1334	MED10_chr5_-_6372039_6378639	210	311	433	187.574	405.928	2.1641	0.150297	187.574	274.879	1.46544	0.476428	291.597	274.879	405.928	1.47675	0.463934
1335	OR2W3_chr1_+_248058889_248059833	0	7	25	0	38.757	Inf	0.131596	0	9.74749	Inf	0.299011	16.2698	9.74749	38.757	3.9761	0.564147
1336	ARHGAP4_chrX_-_153172830_153191714	335	386	397	849.944	998.502	1.17479	0.701104	849.944	1037.13	1.22024	0.634726	969.342	1037.13	998.502	0.962753	0.929243
1337	FAM135A_chr6_+_71123107_71270877	2019	1868	1171	1543.58	1072.96	0.695111	0.361257	1543.58	1263.27	0.818407	0.614459	1303.79	1263.27	1072.96	0.849346	0.682322
1338	EHMT2_chr6_-_31847537_31865464	3069	3109	2903	4552.57	3874.68	0.851096	0.663016	4552.57	4031.56	0.885556	0.742509	4186.15	4031.56	3874.68	0.961087	0.91496
1339	UFD1L_chr22_-_19437464_19466738	1103	1715	1549	1008.21	1526.82	1.51439	0.299527	1008.21	1417.28	1.40574	0.394189	1327.48	1417.28	1526.82	1.07729	0.852804
1340	NDUFAF6_chr8_+_96037214_96070944	227	371	252	148.496	173.386	1.16762	0.805324	148.496	230.041	1.54914	0.473961	185.407	230.041	173.386	0.753721	0.644667
1341	WTIP_chr19_+_34972880_34992085	638	546	681	1570.93	1625.75	1.0349	0.931626	1570.93	1444.58	0.919568	0.83214	1559.26	1444.58	1625.75	1.12542	0.764778
1342	COA5_chr2_-_99215786_99224981	383	399	214	270.614	157.068	0.580412	0.342752	270.614	251.485	0.929312	0.901591	228.25	251.485	157.068	0.624561	0.412115
1343	ERMP1_chr9_-_5784572_5833081	925	1447	978	658.462	817.976	1.24225	0.609414	658.462	970.85	1.47442	0.359511	822.083	970.85	817.976	0.842537	0.686134
1344	THAP8_chr19_-_36525887_36545664	110	80	106	146.542	152.988	1.04399	0.955175	146.542	128.667	0.87802	0.84949	143.854	128.667	152.988	1.18903	0.797893
1345	HACE1_chr6_-_105175968_105307794	864	913	750	642.831	640.51	0.996389	0.996235	642.831	593.622	0.923449	0.858047	630.591	593.622	640.51	1.07899	0.864685
1346	C3orf20_chr3_+_14716606_14814543	4	0	2	3.90779	2.03984	0.521994	0.958682	3.90779	0	0	0.757163	1.99951	0	2.03984	Inf	0.861141
1347	SCD5_chr4_-_83550690_83720010	73	55	564	68.3863	554.837	8.11327	0.000689169	68.3863	53.6112	0.783946	0.700327	227.07	53.6112	554.837	10.3493	0.000198018
1348	KTN1-AS1_chr14_-_56042875_56046810	164	83	53	146.542	44.8765	0.306236	0.17462	146.542	81.8789	0.55874	0.495159	91.8863	81.8789	44.8765	0.548084	0.492057
1349	LSG1_chr3_-_194361517_194393206	2878	3882	2698	2631.9	2472.29	0.939356	0.86913	2631.9	3035.37	1.1533	0.70604	2734.68	3035.37	2472.29	0.814494	0.587472
1350	MAL_chr2_+_95691400_95719737	0	8	4	0	4.07968	Inf	0.686235	0	11.697	Inf	0.521756	5.29737	11.697	4.07968	0.348781	0.833504
1351	GPR22_chr7_+_107110502_107116125	0	0	1	0	1.01992	Inf	0.997543	0	0	NA	NA	0.341982	0	1.01992	Inf	0.997417
1352	ACTRT1_chrX_-_127184941_127186382	0	1	7	0	6.11952	Inf	0.821038	0	0.974749	Inf	1	2.37934	0.974749	6.11952	6.27805	0.894226
1353	WDR5B_chr3_-_122130700_122134882	311	268	200	207.113	145.849	0.704199	0.575134	207.113	175.455	0.847146	0.793083	177.569	175.455	145.849	0.831261	0.771583
1354	GRIN2C_chr17_-_72838168_72856007	4	1	4	4.88473	6.11952	1.25279	0.992756	4.88473	0.974749	0.19955	0.824558	4.02378	0.974749	6.11952	6.27805	0.786584
1355	ARMC8_chr3_+_137906115_138017228	2231	2469	1969	1914.82	1966.41	1.02694	0.945872	1914.82	1809.13	0.944808	0.883536	1911.71	1809.13	1966.41	1.08693	0.829271
1356	RD3_chr1_-_211649864_211666259	6	0	2	5.86168	2.03984	0.347996	0.934491	5.86168	0	0	0.807639	2.65729	0	2.03984	Inf	0.911221
1357	SLC47A1_chr17_+_19437167_19482346	616	269	91	617.43	120.351	0.194922	0.0029624	617.43	326.541	0.52887	0.225298	357.907	326.541	120.351	0.368562	0.0637781
1358	DMPK_chr19_-_46272976_46285815	358	238	376	918.33	940.367	1.024	0.956891	918.33	703.768	0.766357	0.52792	860.882	703.768	940.367	1.33619	0.491915
1359	MTRNR2L6_chr7_+_142374131_142375525	1482	1156	4912	1111.77	5940.02	5.34287	3.03341e-05	1111.77	687.198	0.618114	0.212706	2596.83	687.198	5940.02	8.64383	1.85327e-07
1360	DHRS13_chr17_-_27224799_27230089	326	336	314	466.981	470.183	1.00686	0.991964	466.981	533.187	1.14178	0.779597	493.979	533.187	470.183	0.881835	0.791007
1361	LOC100128071_chr1_-_32826871_32827844	5	9	1	6.83863	2.03984	0.298282	0.785657	6.83863	18.5202	2.70818	0.781081	9.20779	18.5202	2.03984	0.110141	0.565624
1362	SMC1A_chrX_-_53401070_53449618	6425	5166	4628	5573.48	4417.28	0.792552	0.528213	5573.48	4162.18	0.746782	0.428403	4755.65	4162.18	4417.28	1.06129	0.872082
1363	SMYD5_chr2_+_73441366_73454355	1997	2131	1933	2477.54	2298.9	0.927897	0.844625	2477.54	2457.34	0.991848	0.983624	2430.39	2457.34	2298.9	0.935524	0.861537
1364	CRHR2_chr7_-_30691559_30739719	9	1	7	9.76947	8.15936	0.83519	0.981307	9.76947	0.974749	0.099775	0.557339	6.35218	0.974749	8.15936	8.37074	0.598822
1365	TUSC2_chr3_-_50362341_50365668	643	840	776	844.082	999.522	1.18415	0.686325	844.082	1061.5	1.25758	0.583225	975.897	1061.5	999.522	0.941612	0.886681
1366	SLC22A20_chr11_+_64981311_65010228	8	19	27	7.81558	34.6773	4.43695	0.397946	7.81558	25.3435	3.24269	0.508852	22.7723	25.3435	34.6773	1.36829	0.861271
1367	MGC12982_chr1_-_47897807_47900313	7	1	5	6.83863	6.11952	0.894846	1	6.83863	0.974749	0.142536	0.704712	4.68155	0.974749	6.11952	6.27805	0.728752
1368	SNAR-A11_dup1_chr19_+_48427036_48427156	2	0	0	1.95389	0	0	0.955189	1.95389	0	0	0.953024	0.657774	0	0	NA	NA
1369	ATP2C1_chr3_+_130569369_130735555	2155	2939	3181	1988.09	3226.01	1.62267	0.203226	1988.09	2394.96	1.20465	0.623739	2555.53	2394.96	3226.01	1.347	0.432342
1370	CCDC104_chr2_+_55746740_55772216	342	359	321	228.606	218.263	0.954758	0.941477	228.606	218.344	0.955111	0.941808	223.493	218.344	218.263	0.99963	1
1371	TMEM230_chr20_-_5080484_5093733	1039	1168	986	1034.59	991.363	0.958221	0.91938	1034.59	1040.06	1.00529	0.991603	1030.09	1040.06	991.363	0.953181	0.909219
1372	MAMSTR_chr19_-_49216255_49222976	33	24	14	89.8791	34.6773	0.385821	0.326239	89.8791	74.0809	0.824228	0.844992	66.7715	74.0809	34.6773	0.4681	0.435463
1373	CROT_chr7_+_86974951_87029112	188	259	216	78.1558	106.072	1.35718	0.705194	78.1558	104.298	1.33449	0.72105	96.9146	104.298	106.072	1.01701	0.992397
1374	PABPC3_chr13_+_25670276_25672704	16	57	32	9.76947	18.3586	1.87918	0.746771	9.76947	37.0404	3.79145	0.463629	21.8878	37.0404	18.3586	0.495636	0.695864
1375	EGR1_chr5_+_137801181_137805004	100	49	207	144.588	265.179	1.83403	0.313756	144.588	97.4749	0.674155	0.519873	170.336	97.4749	265.179	2.72049	0.100972
1376	THSD1_chr13_-_52951303_52980629	12	10	44	16.6081	73.4343	4.42159	0.163672	16.6081	16.5707	0.99775	1	35.7805	16.5707	73.4343	4.43157	0.163065
1377	KHK_chr2_+_27309611_27323619	149	196	196	238.375	322.295	1.35205	0.562543	238.375	342.137	1.43529	0.486707	303.251	342.137	322.295	0.942006	0.911863
1378	SLC12A2_chr5_+_127419483_127525380	1051	1598	1422	787.419	1369.75	1.73955	0.178216	787.419	1091.72	1.38645	0.425852	1091.11	1091.72	1369.75	1.25468	0.579566
1379	CD58_chr1_-_117057156_117113715	144	162	150	91.833	106.072	1.15505	0.857281	91.833	106.248	1.15697	0.855207	102.174	106.248	106.072	0.998345	1
1380	TMEM8A_chr16_-_420776_431950	1708	4206	2588	4709.86	5856.38	1.24343	0.550132	4709.86	11149.2	2.3672	0.0195934	7294.64	11149.2	5856.38	0.525275	0.0792921
1381	STOX2_chr4_+_184826509_184938875	1207	1305	1630	1578.75	1972.53	1.24943	0.571582	1578.75	1581.04	1.00145	0.998301	1724	1581.04	1972.53	1.24761	0.574101
1382	CCDC48_chr3_+_128720472_128759585	0	1	0	0	0	NA	NA	0	0.974749	Inf	1	0.327453	0.974749	0	0	1
1383	CCDC76_chr1_+_100598706_100616054	557	808	404	281.361	259.06	0.920739	0.87851	281.361	444.485	1.57977	0.378521	330.902	444.485	259.06	0.582831	0.299539
1384	DNAH1_chr3_+_52350335_52434513	91	14	55	146.542	99.9522	0.682072	0.622841	146.542	22.4192	0.152988	0.0236341	90.3787	22.4192	99.9522	4.45833	0.0689951
1385	ZIC4_chr3_-_147103835_147124596	0	0	1	0	1.01992	Inf	0.986352	0	0	NA	NA	0.341982	0	1.01992	Inf	0.985643
1386	PSMC6_chr14_+_53173896_53194716	350	567	387	138.726	239.681	1.72773	0.357536	138.726	267.081	1.92524	0.269889	216.79	267.081	239.681	0.89741	0.85784
1387	PROKR1_chr2_+_68872954_68882708	46	51	76	72.2941	124.43	1.72117	0.486393	72.2941	99.4243	1.37528	0.687402	99.4597	99.4243	124.43	1.25151	0.776572
1388	ABCB1_chr7_-_87133179_87342639	15	12	80	9.76947	48.9562	5.01114	0.30824	9.76947	6.82324	0.698425	0.875831	21.9962	6.82324	48.9562	7.17492	0.224667
1389	CTAGE7P_chr10_+_131904273_131907101	1	3	9	0	6.11952	Inf	0.801084	0	1.9495	Inf	0.913708	2.7068	1.9495	6.11952	3.13903	0.925402
1390	STRADA_chr17_-_61780192_61819330	673	654	525	761.042	651.729	0.856365	0.721078	761.042	775.9	1.01952	0.966462	735.382	775.9	651.729	0.839966	0.68772
1391	LLGL1_chr17_+_18128936_18148188	3488	3760	3205	5023.46	4122.52	0.820653	0.591304	5023.46	4975.12	0.990376	0.979416	4744.75	4975.12	4122.52	0.828628	0.609584
1392	USP54_chr10_-_75257296_75335433	3114	3015	3967	3119.39	3828.78	1.22741	0.584157	3119.39	2682.51	0.859946	0.687095	3235.09	2682.51	3828.78	1.42731	0.342604
1393	MTF1_chr1_-_38275239_38325292	296	331	278	257.914	250.9	0.972807	0.964721	257.914	282.677	1.09601	0.86897	265.915	282.677	250.9	0.887587	0.828865
1394	ITGB7_chr12_-_53585107_53601000	10	0	7	9.76947	8.15936	0.83519	0.988001	9.76947	0	0	0.573677	6.02472	0	8.15936	Inf	0.598936
1395	CCDC81_chr11_+_86085778_86134151	24	17	258	20.5159	238.661	11.633	0.0101044	20.5159	13.6465	0.665166	0.703238	91.5147	13.6465	238.661	17.4889	0.00372132
1396	CHKB_chr22_-_51017387_51021428	487	497	406	694.609	579.315	0.834015	0.681952	694.609	740.809	1.06651	0.885617	676.949	740.809	579.315	0.782003	0.57794
1397	LOC149837_chr20_-_5479218_5485242	48	22	0	68.3863	0	0	0.0169224	68.3863	31.192	0.456114	0.601806	33.5006	31.192	0	0	0.0422757
1398	PRH1_chr12_-_11033560_11036874	6	0	1	5.86168	0	0	0.73956	5.86168	0	0	0.734581	1.97332	0	0	NA	NA
1399	SCUBE1_chr22_-_43599229_43739394	9	23	18	9.76947	24.4781	2.50557	0.456884	9.76947	31.192	3.1928	0.336972	21.9749	31.192	24.4781	0.784757	0.851251
1400	ZSCAN10_chr16_-_3138895_3142861	1749	3242	2444	4886.69	5574.89	1.14083	0.718496	4886.69	8728.87	1.78626	0.114196	6446.71	8728.87	5574.89	0.638672	0.221008
1401	HUWE1_chrX_-_53559057_53713697	14544	18676	17870	12651.5	15309	1.21006	0.596115	12651.5	13985.7	1.10546	0.780392	14090.5	13985.7	15309	1.09462	0.801541
1402	CDH17_chr8_-_95139394_95229531	2	2	15	0.976947	8.15936	8.3519	0.825623	0.976947	0.974749	0.99775	1	3.39219	0.974749	8.15936	8.37074	0.8254
1403	CD180_chr5_-_66478104_66492617	0	4	3	0	2.03984	Inf	0.940462	0	2.92425	Inf	0.914435	1.66632	2.92425	2.03984	0.697561	1
1404	TMPO_chr12_+_98909351_98944157	11565	14311	8880	11172.4	8449.02	0.756243	0.440741	11172.4	10935.7	0.978817	0.952974	10267.8	10935.7	8449.02	0.772609	0.476475
1405	LYRM5_chr12_+_25348150_25357949	140	195	61	62.5246	32.6375	0.521994	0.534486	62.5246	81.8789	1.30955	0.796567	59.4983	81.8789	32.6375	0.398607	0.375509
1406	KIAA1524_chr3_-_108268718_108308491	2526	2411	1649	2009.58	1581.9	0.787178	0.537345	2009.58	1738.95	0.865331	0.709269	1791.11	1738.95	1581.9	0.909684	0.807866
1407	HDGFRP3_chr15_-_83806816_83876321	3018	2979	2650	2741.31	2661.99	0.971065	0.938921	2741.31	2189.29	0.798626	0.553393	2550.89	2189.29	2661.99	1.21592	0.606508
1408	ACCS_chr11_+_44087729_44105569	191	79	69	295.038	126.47	0.428657	0.187952	295.038	159.859	0.541824	0.337108	195.432	159.859	126.47	0.791137	0.720036
1409	RRAS2_chr11_-_14299466_14386052	1269	1581	1013	1165.5	991.363	0.850592	0.691893	1165.5	1323.71	1.13575	0.755035	1169.45	1323.71	991.363	0.748928	0.478112
1410	OXCT1_chr5_-_41730167_41870791	1734	1114	1261	1335.49	1056.64	0.791201	0.56666	1335.49	713.516	0.534274	0.12725	1043.58	713.516	1056.64	1.48089	0.338317
1411	LTBP2_chr14_-_74964886_75079034	110	184	397	185.62	562.996	3.03306	0.0132051	185.62	330.44	1.7802	0.193793	362.269	330.44	562.996	1.70378	0.224256
1412	SV2B_chr15_+_91643182_91844539	4	21	16	3.90779	12.239	3.13196	0.671379	3.90779	18.5202	4.73931	0.544214	11.6409	18.5202	12.239	0.660848	0.876614
1413	PKD1L2_chr16_-_81134484_81253975	84	22	39	132.865	67.3148	0.506641	0.407603	132.865	37.0404	0.278783	0.128338	79.7427	37.0404	67.3148	1.81733	0.480862
1414	LOC100132356_chr5_-_43065289_43067073	34	12	17	39.0779	20.3984	0.521994	0.712996	39.0779	16.5707	0.424044	0.626176	25.5618	16.5707	20.3984	1.23099	0.926775
1415	PPM1M_chr3_+_52279809_52284615	136	105	92	226.652	169.307	0.746991	0.62778	226.652	194.95	0.860129	0.80429	198.561	194.95	169.307	0.868464	0.818611
1416	ZNF502_chr3_+_44754135_44765323	101	160	327	60.5707	224.383	3.70447	0.046875	60.5707	103.323	1.70583	0.417447	130.337	103.323	224.383	2.17165	0.227891
1417	GP6_chr19_-_55525075_55549632	3	0	9	2.93084	14.2789	4.87194	0.771011	2.93084	0	0	0.769482	5.77441	0	14.2789	Inf	0.537261
1418	CRYBA2_chr2_-_219854912_219858127	0	1	2	0	2.03984	Inf	0.827842	0	0.974749	Inf	1	1.01142	0.974749	2.03984	2.09268	0.992042
1419	LEF1_chr4_-_108968701_109090112	2029	192	261	1951.94	301.896	0.154665	4.03747e-05	1951.94	239.788	0.122846	5.46563e-06	838.897	239.788	301.896	1.25901	0.600634
1420	LOC100289495_chr6_+_166756119_166764957	16	26	28	13.6773	18.3586	1.34227	0.896277	13.6773	21.4445	1.56789	0.824956	17.9641	21.4445	18.3586	0.856098	0.952516
1421	EPS8L1_chr19_+_55587221_55599291	235	205	214	592.03	583.395	0.985414	0.976954	592.03	626.763	1.05867	0.90188	605.472	626.763	583.395	0.930805	0.876206
1422	EYA1_chr8_-_72109668_72274467	114	132	111	66.4324	67.3148	1.01328	1	66.4324	89.6769	1.3499	0.738831	75.0608	89.6769	67.3148	0.750637	0.75074
1423	SERPINB2_chr18_+_61554939_61571124	11	1	44	9.76947	32.6375	3.34076	0.498482	9.76947	0	0	0.183563	14.2323	0	32.6375	Inf	0.0594122
1424	MAPK14_chr6_+_35995454_36079013	2777	2892	2422	2531.27	2328.48	0.919886	0.826781	2531.27	2335.5	0.922659	0.832885	2417.47	2335.5	2328.48	0.996995	0.994577
1425	GTF2F2_chr13_+_45694631_45858239	1352	1616	1091	1018.96	922.008	0.904856	0.808979	1018.96	1105.36	1.0848	0.843972	1023.51	1105.36	922.008	0.834121	0.659502
1426	TRIM78P_chr11_+_5664412_5687610	9	6	0	7.81558	0	0	0.612597	7.81558	3.89899	0.498875	0.91124	3.94091	3.89899	0	0	0.720814
1427	SATB2_chr2_-_200134223_200335989	489	323	338	433.764	314.136	0.724208	0.532475	433.764	278.778	0.642695	0.392379	345.008	278.778	314.136	1.12683	0.82102
1428	RRP36_chr6_+_42989385_42997337	2265	2851	2608	2186.41	2449.85	1.12049	0.765787	2186.41	2524.6	1.15468	0.706176	2405.59	2524.6	2449.85	0.970391	0.937849
1429	MOCS3_chr20_+_49575363_49577820	415	479	427	435.718	450.805	1.03462	0.946371	435.718	493.223	1.13198	0.796388	463.531	493.223	450.805	0.913999	0.852532
1430	FLJ45513_chr17_+_47923272_47926199	33	30	34	37.124	44.8765	1.20883	0.889193	37.124	40.9394	1.10278	0.951032	41.298	40.9394	44.8765	1.09617	0.953815
1431	PPHLN1_chr12_+_42719947_42842422	2182	2293	1765	1840.57	1723.67	0.936486	0.866535	1840.57	1639.53	0.890772	0.766196	1748.35	1639.53	1723.67	1.05132	0.898368
1432	HIST1H2BN_chr6_+_27806440_27806888	1333	984	887	1943.15	1321.82	0.680245	0.327983	1943.15	1419.23	0.730379	0.424486	1574.14	1419.23	1321.82	0.93136	0.857648
1433	RAPGEF1_chr9_-_134452157_134612925	4247	4476	6781	5023.46	7137.4	1.42081	0.33862	5023.46	4911.76	0.977764	0.951429	5734.36	4911.76	7137.4	1.45313	0.30877
1434	MAP3K8_chr10_+_30722950_30750762	110	193	78	95.7408	73.4343	0.767011	0.723415	95.7408	185.202	1.93441	0.360755	119.07	185.202	73.4343	0.396509	0.204363
1435	DLG4_chr17_-_7093210_7123369	505	307	366	726.849	522.199	0.718443	0.4563	726.849	490.299	0.674554	0.375083	584.496	490.299	522.199	1.06506	0.890001
1436	NCCRP1_chr19_+_39687604_39692522	7	47	8	7.81558	10.1992	1.30498	0.898305	7.81558	96.5001	12.3472	0.0488539	38.4688	96.5001	10.1992	0.105691	0.0721914
1437	STC1_chr8_-_23699434_23712320	611	735	5406	423.995	4915	11.5921	5.26088e-09	423.995	465.93	1.0989	0.810394	1947.27	465.93	4915	10.5488	1.60388e-08
1438	DDX26B_chrX_+_134654555_134716460	457	820	324	320.439	220.303	0.687504	0.437836	320.439	523.44	1.63351	0.304816	357.586	523.44	220.303	0.420875	0.0736415
1439	CPSF3_chr2_+_9563868_9613227	4763	4064	3242	3796.42	2844.56	0.749275	0.441235	3796.42	2746.84	0.723535	0.387962	3154.61	2746.84	2844.56	1.03557	0.926277
1440	LOC100499405_chr12_+_9392599_9395645	16	7	0	11.7234	0	0	0.475455	11.7234	3.89899	0.332583	0.80063	5.25646	3.89899	0	0	0.664381
1441	TMEM14A_chr6_+_52535884_52551385	294	234	175	197.343	126.47	0.640864	0.495507	197.343	159.859	0.810054	0.748486	162.543	159.859	126.47	0.791137	0.723661
1442	FAM18A_chr16_-_10860533_10912621	18	69	69	18.562	92.8128	5.00015	0.0845199	18.562	97.4749	5.25131	0.0755934	70.1145	97.4749	92.8128	0.952171	0.964214
1443	MYH3_chr17_-_10531843_10560626	39	8	19	44.9396	24.4781	0.544689	0.659285	44.9396	9.74749	0.216902	0.281061	26.6109	9.74749	24.4781	2.51122	0.527354
1444	LOC100506136_chr7_-_96250969_96293650	4	4	2	2.93084	1.01992	0.347996	0.964479	2.93084	2.92425	0.99775	1	2.311	2.92425	1.01992	0.348781	0.964658
1445	GPKOW_chrX_-_48969022_48980079	701	572	630	791.327	791.458	1.00017	1	791.327	687.198	0.868412	0.744918	762.631	687.198	791.458	1.15172	0.744775
1446	SULT1A1_chr16_-_28616908_28634907	34	39	19	46.8935	24.4781	0.521994	0.597329	46.8935	56.5354	1.20561	0.884179	42.9864	56.5354	24.4781	0.432969	0.491771
1447	SPON1_chr11_+_13984184_14289679	1572	514	438	1391.17	500.781	0.35997	0.0209862	1391.17	541.96	0.389571	0.0325621	818.312	541.96	500.781	0.924018	0.859259
1448	HOGA1_chr10_+_99344102_99372555	8	1	3	9.76947	2.03984	0.208798	0.765015	9.76947	0	0	0.545089	3.97283	0	2.03984	Inf	0.823383
1449	YY1AP1_chr1_-_155629233_155658823	810	1163	802	932.984	979.124	1.04945	0.907673	932.984	1249.63	1.33939	0.474654	1062.18	1249.63	979.124	0.783532	0.55076
1450	RAB23_chr6_-_57053582_57087078	1414	1123	747	1141.07	637.45	0.558641	0.172246	1141.07	731.061	0.640678	0.294973	843.469	731.061	637.45	0.871952	0.748972
1451	PLA2G4A_chr1_+_186798032_186958113	105	63	94	47.8704	44.8765	0.937458	0.970605	47.8704	36.0657	0.753403	0.824505	43.2784	36.0657	44.8765	1.2443	0.868609
1452	MAPRE3_chr2_+_27193525_27250087	44	24	27	68.3863	43.8566	0.641307	0.602378	68.3863	44.8384	0.655664	0.62013	52.7902	44.8384	43.8566	0.978102	1
1453	ZNF516_chr18_-_74069637_74207146	1508	349	611	1725.29	754.741	0.437458	0.0484261	1725.29	453.258	0.262714	0.00178858	986.147	453.258	754.741	1.66515	0.222957
1454	GGPS1_chr1_+_235491753_235507844	1104	694	793	820.635	679.267	0.827733	0.66755	820.635	460.081	0.56064	0.189886	658.583	460.081	679.267	1.47641	0.377152
1455	EXOC3L2_chr19_-_45715879_45737469	8	18	36	13.6773	108.112	7.90448	0.030841	13.6773	50.6869	3.70593	0.167318	57.8821	50.6869	108.112	2.13293	0.39284
1456	C19orf42_chr19_-_16756959_16770968	1037	1358	1282	933.961	1281.02	1.3716	0.437748	933.961	1111.21	1.18979	0.669946	1117.24	1111.21	1281.02	1.15281	0.727151
1457	MAP2K2_chr19_-_4090320_4124126	968	989	1213	2418.92	2766.02	1.1435	0.723709	2418.92	2493.41	1.03079	0.936893	2579.4	2493.41	2766.02	1.10934	0.78456
1458	HIST1H2BB_chr6_-_26043455_26043885	1373	1078	59	1560.18	93.8327	0.0601421	7.23227e-09	1560.18	1181.4	0.757215	0.513497	953.569	1181.4	93.8327	0.0794253	1.16369e-07
1459	RNF19B_chr1_-_33402050_33430286	935	698	1089	920.284	1085.2	1.1792	0.696747	920.284	695.97	0.756256	0.509089	907.482	695.97	1085.2	1.55926	0.294024
1460	ANO2_chr12_-_5671817_6055398	69	132	90	93.7869	120.351	1.28323	0.73074	93.7869	172.53	1.8396	0.389255	129.886	172.53	120.351	0.697561	0.611143
1461	PCDHA9_chr5_+_140227357_140391929	972	1711	1723	883.16	1715.51	1.94246	0.100285	883.16	1412.41	1.59927	0.243449	1347.01	1412.41	1715.51	1.21459	0.627919
1462	CARS2_chr13_-_111293757_111358480	975	936	1010	1312.04	1294.28	0.986463	0.974423	1312.04	1152.15	0.878139	0.747552	1262.72	1152.15	1294.28	1.12336	0.773535
1463	ARHGEF35_chr7_-_143883176_143892791	15	33	43	18.562	63.2351	3.4067	0.33963	18.562	52.6364	2.83571	0.417215	45.1342	52.6364	63.2351	1.20136	0.890444
1464	CLUL1_chr18_+_596998_650293	4	1	5	3.90779	2.03984	0.521994	0.974116	3.90779	0	0	0.843297	1.99951	0	2.03984	Inf	0.910577
1465	RHAG_chr6_-_49572890_49604587	9	0	0	5.86168	0	0	0.853085	5.86168	0	0	0.850168	1.97332	0	0	NA	NA
1466	UNK_chr17_+_73780920_73821886	878	794	715	984.763	898.55	0.912453	0.825898	984.763	924.062	0.93836	0.879072	943.23	924.062	898.55	0.972392	0.947904
1467	EXOC8_chr1_-_231468482_231473578	637	861	664	453.303	526.279	1.16099	0.74733	453.303	557.556	1.22998	0.653547	516.37	557.556	526.279	0.943903	0.902538
1468	MAML3_chr4_-_140637546_141075233	221	728	341	254.006	370.231	1.45757	0.439781	254.006	729.112	2.87045	0.0319421	454.585	729.112	370.231	0.507784	0.162436
1469	SAMD1_chr19_-_14199229_14201232	889	489	514	2235.25	1264.7	0.565797	0.146228	2235.25	1310.06	0.586091	0.172349	1616.65	1310.06	1264.7	0.965375	0.92949
1470	RSPO4_chr20_-_939096_982907	27	23	47	35.1701	69.3546	1.97198	0.507216	35.1701	31.192	0.886889	0.92744	45.5732	31.192	69.3546	2.22348	0.436039
1471	LDHA_chr11_+_18415936_18429765	5654	4269	4573	5023.46	4122.52	0.820653	0.593572	5023.46	2916.45	0.580565	0.143909	4053.17	2916.45	4122.52	1.41354	0.350975
1472	MRPL20_chr1_-_1337276_1342693	1669	2026	1625	1593.4	1532.94	0.962056	0.922488	1593.4	1758.45	1.10358	0.802042	1641.14	1758.45	1532.94	0.871758	0.726788
1473	ATP5S_chr14_+_50779047_50792946	154	160	89	213.951	126.47	0.591116	0.379169	213.951	220.293	1.02964	0.96627	188.436	220.293	126.47	0.574099	0.353066
1474	PHF19_chr9_-_123617931_123639606	914	1025	2019	1232.91	2386.61	1.93576	0.0928796	1232.91	1265.22	1.02621	0.94866	1640.33	1265.22	2386.61	1.88632	0.106167
1475	KRTAP13-4_chr21_+_31802594_31803076	5	2	0	4.88473	0	0	0.810867	4.88473	1.9495	0.3991	0.942795	2.29934	1.9495	0	0	0.911
1476	TTC5_chr14_-_20757301_20774153	579	593	456	586.168	481.402	0.82127	0.664657	586.168	592.647	1.01105	0.983405	557.839	592.647	481.402	0.812292	0.647005
1477	XKR5_chr8_-_6666041_6693166	192	21	45	228.606	61.1952	0.267689	0.0674813	228.606	29.2425	0.127917	0.00653836	107.302	29.2425	61.1952	2.09268	0.32295
1478	LOC442459_chrX_-_98716600_99194841	7	4	3	7.81558	2.03984	0.260997	0.837314	7.81558	3.89899	0.498875	0.919072	4.62487	3.89899	2.03984	0.523171	0.95512
1479	TCTN1_chr12_+_111051832_111086935	249	193	241	292.107	301.896	1.03351	0.95442	292.107	267.081	0.914326	0.868062	289.286	267.081	301.896	1.13036	0.8184
1480	RBM14-RBM4_chr11_+_66384053_66413944	1651	2561	2285	2104.34	2755.83	1.30959	0.476279	2104.34	2878.43	1.36785	0.408043	2599.43	2878.43	2755.83	0.957405	0.908915
1481	PPP2R5C_chr14_+_102228135_102394328	2263	2374	1834	1964.64	1797.1	0.914722	0.818251	1964.64	1734.08	0.882644	0.74713	1846.5	1734.08	1797.1	1.03634	0.927402
1482	CAPG_chr2_-_85621871_85641197	1465	2103	2423	2129.74	3290.26	1.54491	0.252829	2129.74	2789.73	1.30989	0.477112	2757.38	2789.73	3290.26	1.17942	0.663619
1483	MPZL1_chr1_+_167691187_167761156	3901	4189	3254	3609.82	3302.5	0.914866	0.811922	3609.82	3458.41	0.958056	0.909018	3484.38	3458.41	3302.5	0.95492	0.902129
1484	ARSB_chr5_-_78073037_78282357	1483	1296	1235	1322.79	1164.75	0.880527	0.753026	1322.79	1115.11	0.843003	0.672265	1210.46	1115.11	1164.75	1.04451	0.915427
1485	TDH_chr8_+_11197146_11225961	13	24	7	15.6312	8.15936	0.521994	0.777539	15.6312	33.1414	2.12022	0.716777	19.1315	33.1414	8.15936	0.246198	0.506965
1486	PARPBP_chr12_+_102513956_102591298	1279	1851	906	910.515	797.578	0.875964	0.752055	910.515	1237.93	1.35959	0.46094	989.818	1237.93	797.578	0.644283	0.292376
1487	ANKRD30BL_chr2_-_132905164_133015542	1134	712	915	1102	940.367	0.85333	0.694305	1102	713.516	0.647476	0.281533	925.988	713.516	940.367	1.31793	0.49425
1488	TSSK3_chr1_+_32827862_32829924	2	3	4	1.95389	4.07968	2.08798	0.95954	1.95389	3.89899	1.9955	0.964381	3.33551	3.89899	4.07968	1.04634	1
1489	CRISPLD1_chr8_+_75896708_75946793	2048	2208	1216	1584.61	1108.65	0.699639	0.369941	1584.61	1557.65	0.982986	0.966691	1428.46	1557.65	1108.65	0.711748	0.393348
1490	PRR5-ARHGAP8_chr22_+_45098382_45258664	799	1360	909	1059.01	1181.07	1.11526	0.787241	1059.01	1643.43	1.55185	0.274993	1304.61	1643.43	1181.07	0.718662	0.411329
1491	SNORA51_chr20_+_2635713_2635844	24	23	17	26.3776	20.3984	0.773324	0.877821	26.3776	31.192	1.18252	0.922934	26.1981	31.192	20.3984	0.653964	0.782104
1492	MAD1L1_chr7_-_1855428_2272583	821	710	925	1205.55	1356.49	1.12521	0.771668	1205.55	1056.63	0.876467	0.74574	1215.64	1056.63	1356.49	1.2838	0.538055
1493	SPIN4_chrX_-_62567107_62571218	1062	1230	636	730.756	520.159	0.71181	0.445817	730.756	748.607	1.02443	0.958823	671.902	748.607	520.159	0.694837	0.414144
1494	LOC283174_chr11_-_133766330_133771635	151	160	172	177.804	215.203	1.21034	0.74617	177.804	204.697	1.15125	0.812977	200.781	204.697	215.203	1.05132	0.936981
1495	DPYSL5_chr2_+_27070969_27173219	674	177	342	883.16	516.08	0.584356	0.214098	883.16	319.718	0.362015	0.0206685	577.761	319.718	516.08	1.61417	0.271283
1496	INPP1_chr2_+_191208196_191236391	24	50	113	27.3545	143.809	5.25722	0.0610978	27.3545	68.2324	2.49437	0.29853	80.35	68.2324	143.809	2.10763	0.378845
1497	ANKRD11_chr16_-_89334029_89556969	1662	1823	2607	2116.07	3121.98	1.47537	0.30565	2116.07	2079.14	0.982548	0.963853	2457.63	2079.14	3121.98	1.50157	0.284416
1498	LOC643201_chr5_-_175570088_175626298	8	0	0	9.76947	0	0	0.551447	9.76947	0	0	0.545316	3.28887	0	0	NA	NA
1499	LIMS3-LOC440895_dup2_chr2_-_111160496_111230652	76	128	185	103.556	228.462	2.20616	0.230513	103.556	167.657	1.61899	0.466076	167.788	167.657	228.462	1.36268	0.637188
1500	NPAS4_chr11_+_66188475_66194177	26	3	19	39.0779	28.5578	0.730791	0.863388	39.0779	3.89899	0.099775	0.228283	24.0408	3.89899	28.5578	7.3244	0.29875
1501	NFKBID_chr19_-_36379143_36391552	73	106	83	204.182	238.661	1.16887	0.775411	204.182	372.354	1.82364	0.262183	273.848	372.354	238.661	0.640953	0.405555
1502	GUCY2D_chr17_+_7905988_7923658	6	0	0	9.76947	0	0	0.646668	9.76947	0	0	0.64156	3.28887	0	0	NA	NA
1503	RNASE9_chr14_-_21024252_21029090	2	3	0	0.976947	0	0	1	0.976947	1.9495	1.9955	1	0.983794	1.9495	0	0	0.966249
1504	FGF4_chr11_-_69587797_69590171	99	121	10	281.361	22.4383	0.079749	0.000198693	281.361	424.99	1.51048	0.489191	245.013	424.99	22.4383	0.0527971	2.21704e-05
1505	CPM_chr12_-_69244956_69357020	103	28	156	60.5707	103.012	1.70069	0.599681	60.5707	18.5202	0.305762	0.261507	61.1528	18.5202	103.012	5.56213	0.106421
1506	SLC26A4_chr7_+_107301080_107358252	1	3	1	0	0	NA	NA	0	1.9495	Inf	0.932792	0.654907	1.9495	0	0	0.935757
1507	PLD5_chr1_-_242251689_242687998	39	34	34	23.4467	20.3984	0.86999	0.93821	23.4467	22.4192	0.956177	0.998504	22.2644	22.4192	20.3984	0.909863	0.968448
1508	FAM59A_chr18_-_29843484_30050447	569	888	450	412.272	363.092	0.88071	0.78946	412.272	570.228	1.38314	0.48868	452.096	570.228	363.092	0.636748	0.336156
1509	SIPA1L1_chr14_+_71996042_72206120	1974	2886	3342	1762.41	3149.51	1.78705	0.128145	1762.41	2238.02	1.26986	0.52957	2401.19	2238.02	3149.51	1.40728	0.368488
1510	FBXO5_chr6_-_153291658_153304740	2246	2188	1465	1927.52	1423.81	0.738675	0.438874	1927.52	1563.5	0.811146	0.592403	1651.54	1563.5	1423.81	0.910657	0.811694
1511	DPYS_chr8_-_105391652_105479277	14	8	39	15.6312	55.0757	3.52346	0.411876	15.6312	9.74749	0.623594	0.792673	27.0037	9.74749	55.0757	5.65025	0.272258
1512	ATG4D_chr19_+_10654647_10664094	355	488	603	910.515	1470.73	1.61527	0.232595	910.515	1307.14	1.4356	0.367398	1238.78	1307.14	1470.73	1.12515	0.768882
1513	TGM3_chr20_+_2276613_2321725	3	2	8	2.93084	11.2191	3.82795	0.820095	2.93084	1.9495	0.665166	0.999643	5.40337	1.9495	11.2191	5.75488	0.770936
1514	PWRN1_chr15_+_24803304_24832926	1	2	3	0.976947	2.03984	2.08798	0.995793	0.976947	0.974749	0.99775	1	1.3403	0.974749	2.03984	2.09268	0.995575
1515	MTCH1_chr6_-_36935917_36953949	6222	6768	7964	7217.68	8206.28	1.13697	0.724354	7217.68	6950.93	0.963042	0.91778	7516.47	6950.93	8206.28	1.1806	0.648336
1516	HK1_chr10_+_71029756_71161637	8442	9803	6901	8748.56	6586.65	0.752883	0.435509	8748.56	8294.14	0.948057	0.883461	7940	8294.14	6586.65	0.794133	0.526405
1517	CDC26_chr9_-_116029290_116037869	39	28	9	35.1701	8.15936	0.231997	0.423387	35.1701	27.293	0.776028	0.893488	23.7445	27.293	8.15936	0.298955	0.511792
1518	GALNT12_chr9_+_101569981_101612363	566	575	345	588.122	414.088	0.704085	0.441116	588.122	608.243	1.03421	0.943379	541.166	608.243	414.088	0.680793	0.398461
1519	MRPL35_chr2_+_86426556_86440477	1562	2119	1075	1260.26	940.367	0.746168	0.467358	1260.26	1521.58	1.20735	0.639302	1250.73	1521.58	940.367	0.618019	0.232784
1520	SNORD5_chr11_-_93466394_93466466	28	28	6	15.6312	4.07968	0.260997	0.527865	15.6312	19.495	1.24719	0.926927	13.1792	19.495	4.07968	0.209268	0.454097
1521	TNKS_chr8_+_9413445_9639856	4859	4153	4012	3933.19	3498.33	0.889438	0.753403	3933.19	2797.53	0.711262	0.36124	3436.89	2797.53	3498.33	1.25051	0.549002
1522	DNAJC25-GNG10_chr9_+_114393632_114432526	144	226	207	128.957	189.705	1.47107	0.539406	128.957	210.546	1.63268	0.433874	177.752	210.546	189.705	0.901017	0.871709
1523	ZNF497_chr19_-_58865723_58874214	50	31	22	132.865	61.1952	0.460583	0.338564	132.865	101.374	0.762985	0.738744	99.3027	101.374	61.1952	0.603659	0.536065
1524	SLC30A4_chr15_-_45774680_45815002	17	9	64	11.7234	38.757	3.30596	0.539366	11.7234	4.87374	0.415729	0.696681	18.5792	4.87374	38.757	7.9522	0.313271
1525	TUB_chr11_+_8060180_8127654	1614	1645	788	1564.09	828.175	0.529493	0.112784	1564.09	1393.89	0.891182	0.772698	1272.5	1393.89	828.175	0.594147	0.193274
1526	ARHGEF18_chr19_+_7459999_7537371	1517	1638	1933	2209.85	2616.1	1.18383	0.658001	2209.85	2189.29	0.990692	0.981301	2356.59	2189.29	2616.1	1.19495	0.640346
1527	ARRB1_chr11_-_74971166_75062875	2304	6798	4017	2525.41	3811.44	1.50924	0.269753	2525.41	6039.54	2.39151	0.0206937	4157.06	6039.54	3811.44	0.631081	0.216989
1528	KCNK1_chr1_+_233749750_233808258	142	279	239	197.343	299.857	1.51947	0.431871	197.343	319.718	1.62011	0.363938	274.383	319.718	299.857	0.93788	0.907378
1529	SCAMP5_chr15_+_75287876_75313836	439	2442	1353	580.307	1674.71	2.8859	0.00794734	580.307	2818.97	4.85773	0.00010808	1703.89	2818.97	1674.71	0.594085	0.18324
1530	RUNDC3B_chr7_+_87257729_87461613	15	1	10	13.6773	6.11952	0.447423	0.8704	13.6773	0	0	0.501359	6.65631	0	6.11952	Inf	0.617374
1531	EREG_chr4_+_75230860_75254477	0	9	28	0	18.3586	Inf	0.174433	0	6.82324	Inf	0.334835	8.44785	6.82324	18.3586	2.69059	0.670942
1532	ADAMTS20_chr12_-_43748012_43945724	191	243	210	123.095	142.789	1.15999	0.821584	123.095	154.985	1.25907	0.720563	141.382	154.985	142.789	0.921308	0.903898
1533	HOXA10-HOXA9_chr7_-_27202057_27219880	47	2	6	44.9396	4.07968	0.0907815	0.313693	44.9396	0.974749	0.0216902	0.164619	16.8242	0.974749	4.07968	4.18537	0.709119
1534	LOC100499177_chr4_-_83814605_83822069	834	968	728	580.307	595.634	1.02641	0.955443	580.307	623.839	1.07502	0.871147	604.646	623.839	595.634	0.954787	0.918489
1535	IL17RB_chr3_+_53880577_53899827	210	89	97	187.574	90.7729	0.483932	0.307218	187.574	88.7021	0.472892	0.291887	123.381	88.7021	90.7729	1.02335	0.986379
1536	SNORD24_chr9_+_136216251_136216325	27	9	21	15.6312	14.2789	0.913489	0.990929	15.6312	6.82324	0.436515	0.729913	12.3421	6.82324	14.2789	2.09268	0.764119
1537	LNX1-AS2_chr4_+_54459123_54471548	9	6	4	7.81558	2.03984	0.260997	0.829477	7.81558	3.89899	0.498875	0.915074	4.62487	3.89899	2.03984	0.523171	0.952941
1538	MCAM_chr11_-_119179234_119187840	1421	2992	3861	1643.22	3755.35	2.28535	0.0308564	1643.22	2790.71	1.69831	0.163403	2749.86	2790.71	3755.35	1.34566	0.432564
1539	POLR3E_chr16_+_22308696_22346424	2226	2918	2127	2161.98	2023.52	0.935956	0.863305	2161.98	2580.16	1.19342	0.643868	2273.09	2580.16	2023.52	0.784263	0.525405
1540	AQR_chr15_-_35148552_35261995	5911	6452	4503	5573.48	4709.99	0.845072	0.64708	5573.48	4911.76	0.881273	0.730977	5105.61	4911.76	4709.99	0.958922	0.90948
1541	IPMK_chr10_-_59951278_60027694	588	1014	391	302.854	240.701	0.794778	0.657295	302.854	596.546	1.96975	0.185738	383.064	596.546	240.701	0.403491	0.0789363
1542	CDCA7_chr2_+_174219561_174233718	3592	3231	1274	2977.73	1069.9	0.359299	0.009046	2977.73	2261.42	0.759442	0.474121	2120.88	2261.42	1069.9	0.473109	0.0542486
1543	SNORD81_chr1_-_173833313_173833355	114	44	84	51.7782	40.7968	0.787915	0.845618	51.7782	27.293	0.527113	0.584905	40.279	27.293	40.7968	1.49477	0.740381
1544	TBC1D26_chr17_+_15635591_15648098	6	0	0	6.83863	0	0	0.545993	6.83863	0	0	0.538678	2.30221	0	0	NA	NA
1545	GRHL3_chr1_+_24645812_24690970	1132	1681	516	1100.04	544.638	0.495106	0.0983239	1100.04	1443.6	1.31232	0.518258	1037.9	1443.6	544.638	0.377277	0.0228673
1546	ADAMTSL2_chr9_+_136397286_136440641	25	21	33	60.5707	97.9124	1.6165	0.599052	60.5707	64.3334	1.06212	0.959899	74.8332	64.3334	97.9124	1.52195	0.646116
1547	RPL13AP5_chr19_+_49990865_49995096	2049	1871	1542	2540.06	1880.73	0.740428	0.435771	2540.06	2140.55	0.842715	0.656927	2204.81	2140.55	1880.73	0.878622	0.737476
1548	CLMN_chr14_-_95648276_95786245	375	98	404	332.162	377.371	1.1361	0.817669	332.162	101.374	0.305194	0.0352097	272.41	101.374	377.371	3.72256	0.0202221
1549	DENND5B_chr12_-_31535157_31743952	1610	751	1479	1236.81	1299.38	1.05058	0.905097	1236.81	481.526	0.389327	0.0234331	1013.82	481.526	1299.38	2.69846	0.017295
1550	AACSP1_chr5_-_178191864_178203277	0	12	5	0	4.07968	Inf	0.624174	0	18.5202	Inf	0.372704	7.58954	18.5202	4.07968	0.220283	0.691897
1551	OVOL2_chr20_-_18004796_18038521	60	242	206	99.6486	334.534	3.35714	0.0348185	99.6486	397.697	3.991	0.0164238	279.317	397.697	334.534	0.841177	0.757172
1552	RBL2_chr16_+_53468351_53525560	1693	1223	795	1299.34	644.59	0.49609	0.0923111	1299.34	806.117	0.620405	0.248823	924.356	806.117	644.59	0.799623	0.590361
1553	PYGO2_chr1_-_154929502_154934258	1473	1127	908	1864.99	1172.91	0.628908	0.241843	1864.99	1393.89	0.747398	0.461235	1489.38	1393.89	1172.91	0.841464	0.663116
1554	PPP1R10_chr6_-_30568182_30585020	3551	3498	3073	3509.19	2950.63	0.840829	0.642755	3509.19	3179.63	0.906086	0.791959	3238.87	3179.63	2950.63	0.927979	0.841838
1555	CSE1L_chr20_+_47662783_47713497	20799	22294	13937	17364.3	12812.2	0.737851	0.398672	17364.3	16497.6	0.950091	0.886833	15683.8	16497.6	12812.2	0.776612	0.48255
1556	MIR623_chr13_+_100008385_100008482	5	2	0	5.86168	0	0	0.653237	5.86168	1.9495	0.332583	0.865275	2.62823	1.9495	0	0	0.849503
1557	RDH16_chr12_-_57345216_57351418	8	0	1	9.76947	0	0	0.726046	9.76947	0	0	0.721929	3.28887	0	0	NA	NA
1558	ASRGL1_chr11_+_62104774_62160887	1232	971	670	1363.82	838.375	0.614726	0.240067	1363.82	1087.82	0.797628	0.583888	1105.67	1087.82	838.375	0.770693	0.529155
1559	LCA5_chr6_-_80194708_80247147	360	300	252	144.588	128.51	0.8888	0.870659	144.588	124.768	0.862919	0.836393	133.679	124.768	128.51	1.02999	0.974551
1560	TOM1_chr22_+_35695268_35743987	729	822	745	1074.64	1085.2	1.00982	0.982729	1074.64	1205.76	1.12201	0.779748	1130.7	1205.76	1085.2	0.900007	0.798253
1561	LOC645434_chr6_-_139790132_139795733	15	4	0	9.76947	0	0	0.597716	9.76947	2.92425	0.299325	0.836886	4.27123	2.92425	0	0	0.780885
1562	PTX3_chr3_+_157154580_157161417	20	4	36	26.3776	52.0159	1.97198	0.261264	26.3776	3.89899	0.147815	0.0132259	27.6308	3.89899	52.0159	13.3409	0.000460716
1563	MRPL50_chr9_-_104152249_104160919	1366	1187	753	993.555	651.729	0.655957	0.324129	993.555	701.819	0.706371	0.415627	788.771	701.819	651.729	0.928629	0.864557
1564	SLC26A11_chr17_+_78194200_78227308	236	249	325	325.323	481.402	1.47977	0.422504	325.323	382.101	1.17453	0.744237	399.297	382.101	481.402	1.25988	0.636589
1565	LOC100132077_chr9_+_97094758_97123230	3	8	2	2.93084	2.03984	0.695992	1	2.93084	9.74749	3.32583	0.85293	4.94516	9.74749	2.03984	0.209268	0.812481
1566	RCAN3_chr1_+_24828841_24863510	755	813	741	728.802	781.259	1.07198	0.873899	728.802	781.748	1.07265	0.872647	769.925	781.748	781.259	0.999374	1
1567	STYX_chr14_+_53196883_53241705	1764	2147	1360	1332.56	1307.54	0.981226	0.963612	1332.56	1505.99	1.13015	0.760245	1392.94	1505.99	1307.54	0.868227	0.724497
1568	CINP_chr14_-_102814619_102829253	587	709	666	656.508	828.175	1.26148	0.590935	656.508	837.309	1.2754	0.573252	779.984	837.309	828.175	0.989092	0.981827
1569	MARCH7_chr2_+_160569010_160625084	5008	4777	3601	4554.53	4024.61	0.88365	0.737946	4554.53	3674.8	0.806846	0.561426	4117.23	3674.8	4024.61	1.09519	0.805918
1570	LOC100130992_chr10_+_22541001_22547477	10	0	1	9.76947	0	0	0.726046	9.76947	0	0	0.721929	3.28887	0	0	NA	NA
1571	PFKM_chr12_+_48499656_48540187	3263	2096	2277	3235.65	2156.11	0.666362	0.285966	3235.65	1842.27	0.569368	0.139832	2431.11	1842.27	2156.11	1.17035	0.679318
1572	SGMS1_chr10_-_52065345_52383737	695	1383	1689	488.473	1465.63	3.00042	0.00999341	488.473	931.86	1.9077	0.125148	968.917	931.86	1465.63	1.5728	0.278473
1573	RIOK3_chr18_+_21032787_21063099	982	1634	1958	728.802	1952.13	2.67854	0.0164881	728.802	1120.96	1.53809	0.288733	1276.47	1120.96	1952.13	1.74148	0.171146
1574	C1orf110_chr1_-_162824087_162838605	0	0	7	0	4.07968	Inf	0.872096	0	0	NA	NA	1.36793	0	4.07968	Inf	0.871952
1575	PPP1R12C_chr19_-_55602281_55628927	1019	1049	975	2551.79	2258.1	0.884911	0.747675	2551.79	2663.01	1.04359	0.911026	2510.8	2663.01	2258.1	0.847951	0.664086
1576	SRGAP2P2_chr1_+_143915748_144094477	341	153	222	386.871	277.418	0.717082	0.528118	386.871	218.344	0.564384	0.278801	296.608	218.344	277.418	1.27056	0.653045
1577	GRAMD4_chr22_+_47022658_47075688	590	522	441	777.65	636.43	0.818402	0.645901	777.65	736.91	0.947611	0.903301	722.746	736.91	636.43	0.863648	0.73749
1578	ATG9A_chr2_-_220084102_220094361	1349	1733	1856	1737.99	2215.27	1.27462	0.527667	1737.99	2011.88	1.15759	0.703433	2003.74	2011.88	2215.27	1.10109	0.802377
1579	MRPS26_chr20_+_3026675_3028896	1460	1815	1268	3729.98	2908.81	0.779846	0.504599	3729.98	4633.95	1.24235	0.559872	3787.74	4633.95	2908.81	0.627717	0.212504
1580	HMGA1P7_chr6_-_134435111_134438818	0	1	0	0	0	NA	NA	0	0.974749	Inf	1	0.327453	0.974749	0	0	1
1581	TMEM40_chr3_-_12775392_12800808	4	20	50	3.90779	83.6335	21.4017	0.0294374	3.90779	37.0404	9.47862	0.105215	41.8013	37.0404	83.6335	2.2579	0.49673
1582	ELP3_chr8_+_27950584_28048669	1716	1718	1470	1475.19	1367.71	0.927144	0.849445	1475.19	1419.23	0.962069	0.923289	1431.99	1419.23	1367.71	0.963698	0.926823
1583	ZNF787_chr19_-_56598732_56632649	832	863	707	2110.21	1701.23	0.80619	0.578241	2110.21	2112.28	1.00098	0.998924	1990.41	2112.28	1701.23	0.805399	0.576515
1584	HIAT1_chr1_+_100503789_100548929	2501	3051	1732	1988.09	1678.79	0.844424	0.661632	1988.09	2225.35	1.11934	0.770383	1979.76	2225.35	1678.79	0.754393	0.465481
1585	C8orf34_chr8_+_69242957_69731258	39	27	45	21.4928	24.4781	1.1389	0.953597	21.4928	18.5202	0.861693	0.946597	21.6647	18.5202	24.4781	1.3217	0.876416
1586	PELI1_chr2_-_64319786_64371605	2312	3546	1898	1998.83	1875.63	0.938364	0.869219	1998.83	2597.7	1.29961	0.495007	2174.47	2597.7	1875.63	0.722035	0.396886
1587	PPT1_chr1_-_40538382_40563142	3089	3887	2171	2796.02	2007.2	0.717878	0.381013	2796.02	3056.81	1.09327	0.813583	2641.19	3056.81	2007.2	0.656633	0.266712
1588	SLC35C2_chr20_-_44978177_44993064	1039	1078	966	1397.03	1240.22	0.887754	0.767152	1397.03	1339.3	0.958677	0.917228	1336.08	1339.3	1240.22	0.92602	0.848961
1589	MUC4_chr3_-_195473638_195538844	104	61	69	173.897	126.47	0.727272	0.63979	173.897	124.768	0.717483	0.625031	142.862	124.768	126.47	1.01364	0.993279
1590	RFC4_chr3_-_186507682_186524484	2604	1629	1487	2339.79	1380.97	0.590213	0.178385	2339.79	1348.08	0.576154	0.159415	1703.6	1348.08	1380.97	1.0244	0.952155
1591	SNORD34_chr19_+_49994164_49994229	877	142	467	855.806	495.681	0.579199	0.213893	855.806	185.202	0.216407	0.000831171	516.524	185.202	495.681	2.67643	0.0285365
1592	GNB2_chr7_+_100271363_100276792	1529	1286	2328	4068.98	5246.47	1.28938	0.491668	4068.98	3210.82	0.789097	0.521733	4207.6	3210.82	5246.47	1.634	0.185527
1593	NUP50_chr22_+_45559726_45583890	2508	3261	2335	2096.53	2056.16	0.980745	0.960591	2096.53	2280.91	1.08795	0.826977	2161.47	2280.91	2056.16	0.901464	0.787849
1594	SULT4A1_chr22_-_44220387_44258378	159	97	132	208.09	179.506	0.862638	0.813635	208.09	160.834	0.772905	0.676968	184.272	160.834	179.506	1.1161	0.863748
1595	KAT2A_chr17_-_40265129_40273382	723	785	742	1070.73	1080.1	1.00874	0.984725	1070.73	1159.95	1.08332	0.845444	1112.29	1159.95	1080.1	0.931157	0.862341
1596	CCDC130_chr19_+_13858753_13874106	371	390	380	537.321	540.558	1.00602	0.992646	537.321	598.496	1.11385	0.813778	563.195	598.496	540.558	0.903194	0.824278
1597	ARRDC4_chr15_+_98503933_98517068	163	464	378	105.51	271.299	2.5713	0.101006	105.51	288.526	2.73457	0.0808345	223.413	288.526	271.299	0.940294	0.91722
1598	GLYCTK_chr3_+_52321836_52329272	115	193	202	154.358	279.458	1.81046	0.289827	154.358	295.349	1.91341	0.246949	244.886	295.349	279.458	0.946197	0.924901
1599	RQCD1_chr2_+_219433678_219458999	2089	2267	1846	1860.11	1752.22	0.942001	0.878542	1860.11	1797.44	0.966308	0.930561	1817.55	1797.44	1752.22	0.974846	0.948721
1600	MTUS1_chr8_-_17501303_17658426	455	739	601	318.485	469.163	1.47311	0.436062	318.485	471.778	1.48132	0.429223	423.016	471.778	469.163	0.994457	0.994425
1601	LEMD3_chr12_+_65563351_65642141	2105	3042	1897	1683.28	1628.81	0.967643	0.933652	1683.28	2105.46	1.25081	0.564917	1820.12	2105.46	1628.81	0.773615	0.509382
1602	PLEKHF2_chr8_+_96145949_96168913	411	745	488	171.943	333.514	1.93968	0.214753	171.943	395.748	2.30163	0.119092	302.658	395.748	333.514	0.842744	0.747798
1603	RFPL1-AS1_chr22_-_29833004_29838118	20	15	4	18.562	2.03984	0.109893	0.408564	18.562	11.697	0.630158	0.856906	10.8623	11.697	2.03984	0.17439	0.528209
1604	HOXA7_chr7_-_27193338_27196296	12	0	6	16.6081	8.15936	0.491288	0.861525	16.6081	0	0	0.408744	8.32693	0	8.15936	Inf	0.512765
1605	DYNLRB2_chr16_+_80574854_80584541	0	0	0	0	0	NA	NA	0	0	NA	NA	0	0	0	NA	NA
1606	DIMT1_chr5_-_61684351_61699728	1239	1378	650	914.422	516.08	0.564378	0.18755	914.422	927.961	1.01481	0.974641	792.617	927.961	516.08	0.556144	0.176559
1607	CNOT10_chr3_+_32726637_32815367	1646	1793	1192	1524.04	1189.23	0.780314	0.531703	1524.04	1487.47	0.976004	0.952227	1411.51	1487.47	1189.23	0.799499	0.572717
1608	GTF3C2_chr2_-_27548721_27579868	4633	6037	5025	4709.86	4991.49	1.0598	0.87497	4709.86	5084.29	1.0795	0.835622	4967.22	5084.29	4991.49	0.981748	0.960483
1609	MR1_chr1_+_181002561_181031074	33	6	2	29.3084	2.03984	0.0695992	0.378722	29.3084	3.89899	0.133033	0.478635	11.8604	3.89899	2.03984	0.523171	0.914766
1610	PRIC285_chr20_-_62189439_62205592	338	328	368	853.852	913.849	1.07027	0.870294	853.852	918.213	1.07538	0.861025	902.324	918.213	913.849	0.995247	0.99283
1611	STX16-NPEPL1_chr20_+_57226309_57290900	751	520	722	971.085	934.247	0.962065	0.927963	971.085	734.96	0.756844	0.505805	887.069	734.96	934.247	1.27115	0.567011
1612	SLITRK6_chr13_-_86366922_86373483	18	35	69	11.7234	33.6574	2.87097	0.460262	11.7234	23.394	1.9955	0.640263	23.0909	23.394	33.6574	1.43872	0.803572
1613	LIX1_chr5_-_96427574_96478520	1402	60	420	1039.47	272.319	0.261978	0.00697198	1039.47	35.0909	0.0337584	3.67927e-09	453.033	35.0909	272.319	7.76037	0.000138002
1614	ATL3_chr11_-_63396437_63439083	1101	1000	1173	1037.52	1119.87	1.07938	0.853849	1037.52	920.163	0.886889	0.77145	1033.89	920.163	1119.87	1.21704	0.633642
1615	F8_chrX_-_154064064_154250998	105	58	87	62.5246	53.0359	0.84824	0.873326	62.5246	38.9899	0.623594	0.626556	51.93	38.9899	53.0359	1.36024	0.758653
1616	ACHE_chr7_-_100487615_100493541	96	318	241	275.499	655.809	2.38044	0.0580641	275.499	890.92	3.23384	0.0110082	611.933	890.92	655.809	0.736103	0.495982
1617	KPNA5_chr6_+_117002367_117063030	399	348	218	163.15	108.112	0.662651	0.546208	163.15	148.162	0.908131	0.892227	140.947	148.162	108.112	0.729686	0.646075
1618	TNFRSF12A_chr16_+_3070313_3072383	1075	1519	3174	2754.99	7924.78	2.87652	0.00496813	2754.99	3741.08	1.35793	0.407183	4841.43	3741.08	7924.78	2.11831	0.0436702
1619	EGR3_chr8_-_22545174_22550815	13	1	20	15.6312	24.4781	1.56598	0.843984	15.6312	0.974749	0.0623594	0.309198	13.7972	0.974749	24.4781	25.1122	0.229538
1620	C5orf54_chr5_-_159820155_159827060	308	275	178	205.159	130.55	0.636335	0.474085	205.159	180.328	0.87897	0.841187	173.419	180.328	130.55	0.723956	0.611035
1621	SERPIND1_chr22_+_21128383_21142008	0	4	10	0	10.1992	Inf	0.484368	0	3.89899	Inf	0.652435	4.72963	3.89899	10.1992	2.61586	0.828882
1622	LOC100507373_chr19_+_14247964_14282075	15	4	9	20.5159	11.2191	0.546851	0.770959	20.5159	5.84849	0.285071	0.541492	12.6331	5.84849	11.2191	1.91829	0.779963
1623	OASL_chr12_-_121458095_121477045	0	0	0	0	0	NA	NA	0	0	NA	NA	0	0	0	NA	NA
1624	IFRD1_chr7_+_112063199_112117258	1502	3418	3382	1168.43	2939.41	2.5157	0.018328	1168.43	2388.13	2.04389	0.0658702	2181.2	2388.13	2939.41	1.23084	0.589487
1625	WDFY1_chr2_-_224740065_224810052	4525	6105	5170	4124.67	5573.87	1.35135	0.413943	4124.67	4542.33	1.10126	0.793524	4783.42	4542.33	5573.87	1.22709	0.578416
1626	ZNF267_chr16_+_31885079_31928629	924	1384	1338	595.938	1278.98	2.14616	0.069513	595.938	855.829	1.43611	0.387001	916.97	855.829	1278.98	1.49443	0.33548
1627	ZBTB6_chr9_-_125670335_125675607	715	603	541	420.087	395.729	0.942017	0.905886	420.087	292.425	0.696104	0.459849	372.346	292.425	395.729	1.35327	0.537917
1628	PRRT3_chr3_-_9987226_9994078	190	132	215	496.289	589.514	1.18784	0.704879	496.289	446.435	0.899546	0.817541	514.714	446.435	589.514	1.32049	0.539841
1629	FBXL19_chr16_+_30935896_30960104	2156	1811	1695	6309.12	4079.68	0.646632	0.237496	6309.12	4606.66	0.730159	0.39316	5039.42	4606.66	4079.68	0.885605	0.741572
1630	LOC723809_chr7_-_104535075_104567092	3	0	8	2.93084	6.11952	2.08798	0.941629	2.93084	0	0	0.832802	3.03855	0	6.11952	Inf	0.744746
1631	ACTN2_chr1_+_236849770_236927558	36	50	37	49.8243	53.0359	1.06446	0.963284	49.8243	78.9546	1.58466	0.634175	61.08	78.9546	53.0359	0.671726	0.682178
1632	TXNIP_chr1_+_145438462_145442628	872	1209	1674	615.477	1445.23	2.34814	0.039178	615.477	793.445	1.28916	0.536589	958.334	793.445	1445.23	1.82146	0.14432
1633	ATG9B_chr7_-_150709297_150721586	43	45	29	115.28	81.5936	0.707788	0.669664	115.28	147.187	1.27678	0.761615	115.613	147.187	81.5936	0.554353	0.461073
1634	PET112_chr4_-_152591809_152682175	829	706	818	813.797	865.913	1.06404	0.886404	813.797	704.743	0.865994	0.738129	801.054	704.743	865.913	1.22869	0.631506
1635	RAB4B-EGLN2_chr19_+_41284124_41314346	2300	2745	2956	6900.18	7049.69	1.02167	0.953381	6900.18	7280.4	1.0551	0.883199	7132.46	7280.4	7049.69	0.968311	0.92986
1636	HLA-F-AS1_chr6_-_29694378_29716826	10	7	1	11.7234	2.03984	0.173998	0.615909	11.7234	9.74749	0.831458	0.973447	7.90514	9.74749	2.03984	0.209268	0.661872
1637	RPL36AL_chr14_-_50085407_50087349	986	1239	1040	889.999	1058.68	1.18953	0.675395	889.999	1021.54	1.1478	0.739705	997.764	1021.54	1058.68	1.03636	0.932708
1638	CHAD_chr17_-_48541853_48546227	0	2	3	0	2.03984	Inf	0.95102	0	1.9495	Inf	0.953108	1.33887	1.9495	2.03984	1.04634	1
1639	HEBP2_chr6_+_138725336_138734582	1393	2033	1465	1332.56	1380.97	1.03633	0.929878	1332.56	1771.12	1.32911	0.475147	1506.63	1771.12	1380.97	0.779718	0.532366
1640	RAP2B_chr3_+_152880029_152886263	2294	2943	2832	1856.2	2472.29	1.33191	0.455868	1856.2	2016.75	1.0865	0.829618	2131.35	2016.75	2472.29	1.22587	0.596085
1641	CAMK2G_chr10_-_75572259_75634349	1242	1178	1176	1379.45	1394.23	1.01072	0.980046	1379.45	1260.35	0.913662	0.821726	1355.27	1260.35	1394.23	1.10623	0.801025
1642	TLR3_chr4_+_186990309_187006252	33	82	28	18.562	18.3586	0.989041	1	18.562	43.8637	2.36309	0.56203	27.1399	43.8637	18.3586	0.418537	0.558018
1643	SRSF8_chr11_+_94800056_94804388	659	560	786	588.122	787.379	1.3388	0.511347	588.122	449.359	0.764057	0.546238	612.956	449.359	787.379	1.75223	0.20847
1644	FGF14_chr13_-_102373205_103054124	4	1	17	3.90779	11.2191	2.87097	0.831801	3.90779	0	0	0.688874	5.07735	0	11.2191	Inf	0.522368
1645	HMGB2_chr4_-_174252527_174255595	6960	4875	3324	6129.37	3380.02	0.551446	0.109177	6129.37	4059.83	0.662357	0.265631	4560.61	4059.83	3380.02	0.832552	0.620115
1646	KIF3B_chr20_+_30865454_30922811	1732	2221	2213	1494.73	2043.92	1.36742	0.42061	1494.73	1775.99	1.18817	0.657304	1785.15	1775.99	2043.92	1.15086	0.71763
1647	PRICKLE2_chr3_-_64079526_64211131	1304	717	1839	1197.74	1823.62	1.52255	0.295042	1197.74	586.799	0.489923	0.0783705	1211.81	586.799	1823.62	3.10774	0.00575663
1648	CSRNP3_chr2_+_166326157_166545917	553	337	141	271.591	63.2351	0.232832	0.0188617	271.591	144.263	0.531176	0.289474	161.097	144.263	63.2351	0.438333	0.179233
1649	MTMR9_chr8_+_11142000_11185654	2253	2505	3712	1938.26	3787.98	1.95432	0.0793446	1938.26	1847.15	0.952992	0.89987	2543.16	1847.15	3787.98	2.05072	0.060383
1650	NSDHL_chrX_+_151999511_152037907	1194	1091	1158	1294.45	1367.71	1.05659	0.891899	1294.45	1195.04	0.923201	0.843033	1295.83	1195.04	1367.71	1.14449	0.737141
1651	GLRA3_chr4_-_175563198_175750465	0	15	4	0	2.03984	Inf	0.863627	0	11.697	Inf	0.622613	4.6134	11.697	2.03984	0.17439	0.796894
1652	POLR2D_chr2_-_128603840_128615729	1424	1377	1226	1348.19	1230.02	0.912354	0.819108	1348.19	1120.96	0.831458	0.644134	1242.87	1120.96	1230.02	1.09729	0.817145
1653	C9orf114_chr9_-_131581930_131592100	1503	1449	1544	1906.02	1884.81	0.988872	0.977955	1906.02	1717.51	0.901094	0.788324	1850.61	1717.51	1884.81	1.09741	0.810814
1654	MYADML_chr2_-_33951128_33953284	1	1	9	0.976947	14.2789	14.6158	0.681348	0.976947	0	0	0.999682	5.11663	0	14.2789	Inf	0.571657
1655	DMRTA2_chr1_-_50883223_50889119	3	7	4	3.90779	6.11952	1.56598	0.905923	3.90779	11.697	2.99325	0.64723	7.29688	11.697	6.11952	0.523171	0.793828
1656	MRGPRX1_chr11_-_18955360_18956549	0	5	0	0	0	NA	NA	0	5.84849	Inf	0.77026	1.96472	5.84849	0	0	0.774428
1657	TOPORS_chr9_-_32540542_32552626	2157	2723	2379	1826.89	2366.22	1.29521	0.500918	1826.89	1978.74	1.08312	0.83597	2073.15	1978.74	2366.22	1.19582	0.641682
1658	C1QL4_chr12_-_49726200_49730971	27	0	0	66.4324	0	0	0.040959	66.4324	0	0	0.0393548	22.3643	0	0	NA	NA
1659	CLDN19_chr1_-_43198764_43205925	294	119	253	422.041	366.151	0.867573	0.785919	422.041	184.227	0.436515	0.114095	326.739	184.227	366.151	1.9875	0.189815
1660	RNF165_chr18_+_43914187_44040783	46	31	15	56.6629	16.3187	0.287997	0.295408	56.6629	42.8889	0.756914	0.81574	38.9551	42.8889	16.3187	0.380488	0.419623
1661	DHRS9_chr2_+_169921299_169952677	0	0	10	0	6.11952	Inf	0.84195	0	0	NA	NA	2.05189	0	6.11952	Inf	0.841809
1662	DNAH2_chr17_+_7623039_7737058	177	13	49	222.744	83.6335	0.375469	0.185713	222.744	23.394	0.105026	0.00491013	110.888	23.394	83.6335	3.575	0.102702
1663	LOC732275_chr16_-_86365456_86379285	17	1	0	25.4006	0	0	0.342807	25.4006	0.974749	0.038375	0.448544	8.87852	0.974749	0	0	1
1664	FXR1_chr3_+_180630234_180700539	6324	5343	4392	6195.8	5177.12	0.835585	0.624571	6195.8	4267.45	0.688765	0.310466	5255.29	4267.45	5177.12	1.21316	0.598752
1665	ZMYM3_chrX_-_70459474_70475047	4197	4662	3594	4171.56	3458.55	0.829078	0.612671	4171.56	4033.51	0.966906	0.927902	3919.01	4033.51	3458.55	0.857454	0.677921
1666	C21orf15_chr21_-_15215454_15220685	1	0	10	0.976947	10.1992	10.4399	0.785114	0.976947	0	0	0.999748	3.7487	0	10.1992	Inf	0.688154
1667	CASP3_chr4_-_185548850_185570629	3557	8085	9924	3272.77	9929.95	3.03411	0.00302865	3272.77	5914.77	1.80727	0.107977	6418.29	5914.77	9929.95	1.67884	0.158456
1668	FAM120C_chrX_-_54094757_54209714	264	361	220	230.559	199.904	0.867041	0.795337	230.559	306.071	1.32751	0.598231	247.466	306.071	199.904	0.653131	0.428303
1669	LOC643623_chr6_+_125995499_126041364	14	69	30	9.76947	16.3187	1.67038	0.781766	9.76947	45.8132	4.68942	0.348914	24.1509	45.8132	16.3187	0.356202	0.522188
1670	FAM200B_chr4_+_15683352_15692070	966	1024	895	631.108	783.299	1.24115	0.624721	631.108	604.344	0.957593	0.924161	678.124	604.344	783.299	1.29611	0.556858
1671	SCLY_chr2_+_238969565_239008054	1394	966	751	1766.32	960.765	0.543936	0.129554	1766.32	1196.99	0.677675	0.330397	1318.89	1196.99	960.765	0.80265	0.58326
1672	CA7_chr16_+_66878282_66888049	13	15	5	13.6773	4.07968	0.298282	0.622389	13.6773	17.5455	1.28282	0.928044	11.8665	17.5455	4.07968	0.23252	0.541781
1673	ENTPD5_chr14_-_74433181_74486026	233	92	90	295.038	128.51	0.435571	0.170241	295.038	132.566	0.449318	0.185904	186.947	132.566	128.51	0.969405	0.968771
1674	ZNF461_chr19_-_37128283_37157739	133	136	124	58.6168	57.1155	0.974388	0.99263	58.6168	58.4849	0.99775	1	58.5314	58.4849	57.1155	0.976586	0.994547
1675	PDIA5_chr3_+_122785856_122880953	697	941	910	693.632	937.307	1.3513	0.478262	693.632	878.248	1.26616	0.578465	842.827	878.248	937.307	1.06725	0.879419
1676	TMEM67_chr8_+_94767072_94831460	466	367	367	212.974	222.343	1.04399	0.946441	212.974	159.859	0.750601	0.624136	199.952	159.859	222.343	1.39087	0.572415
1677	KCTD20_chr6_+_36410544_36458315	3134	2567	2482	2924.98	2466.17	0.84314	0.653692	2924.98	2054.77	0.70249	0.353548	2501.87	2054.77	2466.17	1.20022	0.631602
1678	WDR47_chr1_-_109512838_109584850	505	514	469	353.655	356.972	1.00938	0.989359	353.655	323.617	0.915063	0.860747	347.465	323.617	356.972	1.10307	0.84594
1679	CLDN12_chr7_+_90032648_90045268	1992	2246	1487	1515.24	1431.97	0.945041	0.88678	1515.24	1590.79	1.04986	0.902496	1524.65	1590.79	1431.97	0.900162	0.7899
1680	PRKCE_chr2_+_45879043_46415129	262	28	178	312.623	239.681	0.766678	0.654825	312.623	44.8384	0.143427	0.00231967	200.672	44.8384	239.681	5.34544	0.00791313
1681	ITGAM_chr16_+_31271288_31344213	22	3	19	35.1701	30.5976	0.86999	0.942578	35.1701	2.92425	0.0831458	0.170444	23.0817	2.92425	30.5976	10.4634	0.196199
1682	WDR31_chr9_-_116077931_116102620	13	4	19	11.7234	15.2988	1.30498	0.950522	11.7234	2.92425	0.249437	0.709305	10.0587	2.92425	15.2988	5.23171	0.648188
1683	SKA3_chr13_-_21727734_21750741	1800	3013	1998	1464.44	2023.52	1.38177	0.405767	1464.44	2224.38	1.51892	0.282737	1918.74	2224.38	2023.52	0.909703	0.807866
1684	RGS2_chr1_+_192778169_192781407	536	605	651	388.825	546.677	1.40597	0.470647	388.825	408.42	1.05039	0.920607	451.402	408.42	546.677	1.33852	0.537026
1685	MST1R_chr3_-_49924436_49941306	26	47	37	33.2162	52.0159	1.56598	0.675288	33.2162	74.0809	2.23026	0.441917	53.5097	74.0809	52.0159	0.702151	0.736546
1686	KIAA1737_chr14_+_77564578_77583630	1699	2324	1220	1557.25	1223.9	0.785938	0.541006	1557.25	1874.44	1.20368	0.637454	1564.32	1874.44	1223.9	0.652944	0.279681
1687	PTMA_chr2_+_232573235_232578250	1718	2895	688	1598.29	695.586	0.435208	0.0400096	1598.29	2342.32	1.46552	0.338741	1558.16	2342.32	695.586	0.296964	0.00309706
1688	GLIS1_chr1_-_53971906_54199877	47	12	9	62.5246	10.1992	0.163123	0.245996	62.5246	13.6465	0.218258	0.320043	29.0529	13.6465	10.1992	0.747387	0.88928
1689	NAPA_chr19_-_47990891_48018515	1312	1929	1903	1917.75	2550.82	1.33011	0.454756	1917.75	2500.23	1.30373	0.486876	2340.82	2500.23	2550.82	1.02023	0.95881
1690	PRDM11_chr11_+_45115564_45256675	287	260	271	310.669	310.056	0.998026	1	310.669	321.667	1.0354	0.950007	316.608	321.667	310.056	0.963903	0.947045
1691	DIRAS3_chr1_-_68511645_68516460	33	4	5	42.9857	4.07968	0.094908	0.302241	42.9857	3.89899	0.0907045	0.293351	17.1488	3.89899	4.07968	1.04634	1
1692	ASGR2_chr17_-_7004641_7018130	0	0	18	0	26.5179	Inf	0.236504	0	0	NA	NA	8.89153	0	26.5179	Inf	0.236273
1693	C1QTNF4_chr11_-_47611216_47615961	6	4	8	9.76947	15.2988	1.56598	0.801524	9.76947	5.84849	0.59865	0.798509	10.3833	5.84849	15.2988	2.61586	0.569275
1694	PIK3R4_chr3_-_130397778_130465696	3198	3121	2700	2639.71	2392.73	0.906438	0.796372	2639.71	2181.49	0.826411	0.615932	2423.78	2181.49	2392.73	1.09684	0.808335
1695	NDUFV3_chr21_+_44313378_44329773	1325	1545	1316	1248.54	1256.54	1.00641	0.988909	1248.54	1312.01	1.05084	0.903384	1282.39	1312.01	1256.54	0.957722	0.916039
1696	BTBD3_chr20_+_11871477_11907243	3721	1969	1659	3077.38	1427.89	0.463994	0.0487169	3077.38	1378.29	0.447879	0.0393809	1977.79	1378.29	1427.89	1.03598	0.928376
1697	ARMC3_chr10_+_23216954_23326514	8	0	2	6.83863	1.01992	0.149141	0.785007	6.83863	0	0	0.65183	2.64419	0	1.01992	Inf	0.993509
1698	LOC100505678_chr5_+_110847924_111075423	13	7	4	9.76947	2.03984	0.208798	0.74959	9.76947	3.89899	0.3991	0.849753	5.28265	3.89899	2.03984	0.523171	0.943018
1699	UBE2NL_chrX_+_142967173_142968357	8	5	2	6.83863	1.01992	0.149141	0.829861	6.83863	3.89899	0.570143	0.953889	3.95401	3.89899	1.01992	0.261586	0.903973
1700	MAPT-IT1_chr17_+_43973149_43976164	0	6	1	0	0	NA	NA	0	7.79799	Inf	0.785671	2.61963	7.79799	0	0	0.789084
1701	PPP1R2_chr3_-_195241221_195270224	1308	1201	821	951.546	722.104	0.758874	0.519858	951.546	720.339	0.75702	0.515942	804.447	720.339	722.104	1.00245	0.998009
1702	FOSL2_chr2_+_28615779_28637516	699	498	1434	1016.02	1984.77	1.95346	0.0990826	1016.02	742.758	0.731043	0.439376	1257.06	742.758	1984.77	2.67215	0.0165987
1703	TUBA4A_chr2_-_220115001_220118638	296	676	924	403.479	1201.47	2.97777	0.0115067	403.479	924.062	2.29023	0.05303	849.111	924.062	1201.47	1.3002	0.534134
1704	EPPK1_chr8_-_144939912_144947434	590	791	1520	1451.74	3498.33	2.40974	0.023104	1451.74	1933.9	1.33212	0.453718	2311.39	1933.9	3498.33	1.80895	0.122557
1705	RHPN1_chr8_+_144451025_144466390	138	148	135	379.055	387.57	1.02246	0.967103	379.055	475.677	1.2549	0.636245	417.359	475.677	387.57	0.814775	0.670066
1706	EEF2_chr19_-_3976054_3985461	87229	94939	100330	63136.2	65913.4	1.04399	0.903957	63136.2	62994.1	0.99775	0.994993	64517.6	62994.1	65913.4	1.04634	0.898958
1707	LOC100506686_chr15_-_67695949_67814182	59	27	23	55.686	20.3984	0.366311	0.451285	55.686	25.3435	0.455114	0.551885	34.1	25.3435	20.3984	0.804879	0.892614
1708	ZDHHC11_chr5_-_795720_851101	63	18	10	99.6486	15.2988	0.153528	0.0788237	99.6486	33.1414	0.332583	0.278086	49.8096	33.1414	15.2988	0.461622	0.475573
1709	EPHA3_chr3_+_89156674_89531284	177	11	86	110.395	63.2351	0.572807	0.527156	110.395	7.79799	0.0706371	0.00837996	60.9867	7.79799	63.2351	8.10915	0.0350117
1710	RBM12_chr20_-_34236847_34252878	10236	11129	8157	9013.31	7922.74	0.879004	0.722273	9013.31	8993.03	0.99775	0.995277	8711.91	8993.03	7922.74	0.880987	0.726937
1711	H2AFJ_chr12_+_14927270_14930936	155	550	320	138.726	288.638	2.08062	0.168149	138.726	444.485	3.20404	0.0298023	292.802	444.485	288.638	0.649375	0.40942
1712	EDIL3_chr5_-_83238126_83680611	2396	3816	3872	1983.2	3339.22	1.68375	0.169335	1983.2	2642.54	1.33246	0.447598	2675.02	2642.54	3339.22	1.26364	0.535428
1713	TMEM150C_chr4_-_83405604_83483126	204	58	108	181.712	99.9522	0.550058	0.439484	181.712	55.5607	0.305762	0.132945	113.352	55.5607	99.9522	1.79897	0.457137
1714	KIF26A_chr14_+_104605060_104647235	1797	2257	1565	4988.29	3663.55	0.734431	0.402868	4988.29	5814.37	1.1656	0.677407	4860.96	5814.37	3663.55	0.630086	0.211556
1715	SERGEF_chr11_-_17809597_18034637	310	344	315	357.563	403.889	1.12956	0.804263	357.563	442.536	1.23765	0.661145	404.461	442.536	403.889	0.912669	0.852985
1716	B3GALT4_chr6_+_33244917_33246602	69	62	37	191.482	111.171	0.580585	0.388066	191.482	215.419	1.12501	0.854142	174.105	215.419	111.171	0.516069	0.293138
1717	OSCAR_chr19_-_54597933_54604148	1	5	9	0.976947	18.3586	18.7918	0.470397	0.976947	6.82324	6.98425	0.666957	8.77673	6.82324	18.3586	2.69059	0.779027
1718	NPFF_chr12_-_53900474_53901422	9	15	22	9.76947	33.6574	3.44516	0.505593	9.76947	25.3435	2.59415	0.613139	23.0881	25.3435	33.6574	1.32805	0.883939
1719	TMEM155_chr4_-_122680085_122686340	28	65	6	23.4467	4.07968	0.173998	0.284331	23.4467	64.3334	2.74381	0.482729	30.8731	64.3334	4.07968	0.0634147	0.0908665
1720	DEDD_chr1_-_161090769_161102478	847	1170	926	823.566	944.446	1.14678	0.743104	823.566	1045.91	1.26997	0.565896	945.284	1045.91	944.446	0.902994	0.807222
1721	PTPN1_chr20_+_49126891_49201086	1952	2374	2303	1869.88	2182.63	1.16726	0.687488	1869.88	2091.81	1.11869	0.770666	2064.05	2091.81	2182.63	1.04342	0.912607
1722	SCYL2_chr12_+_100661549_100733914	1676	2294	2057	1258.31	2008.22	1.59597	0.23446	1258.31	1639.53	1.30296	0.500194	1647.75	1639.53	2008.22	1.22488	0.60494
1723	GADD45G_chr9_+_92219927_92221469	43	109	154	115.28	444.685	3.85745	0.0131177	115.28	382.101	3.31456	0.0268471	316.274	382.101	444.685	1.16379	0.774166
1724	LEAP2_chr5_+_132209358_132210582	7	12	8	5.86168	4.07968	0.695992	0.970529	5.86168	7.79799	1.33033	0.97337	5.96088	7.79799	4.07968	0.523171	0.912817
1725	CD27-AS1_chr12_-_6548167_6560683	14	8	2	15.6312	2.03984	0.130498	0.573654	15.6312	9.74749	0.623594	0.895702	9.22069	9.74749	2.03984	0.209268	0.68121
1726	IFITM3_chr11_-_319673_320914	612	1575	191	806.958	316.175	0.391811	0.0245011	806.958	1865.67	2.31198	0.0416819	1004.42	1865.67	316.175	0.16947	3.83319e-05
1727	PILRB_chr7_+_99933688_99965454	725	569	569	953.5	789.418	0.827916	0.650861	953.5	807.092	0.846452	0.689496	856.819	807.092	789.418	0.978102	0.959823
1728	SLU7_chr5_-_159828648_159846168	987	1356	1332	734.664	1270.82	1.7298	0.187118	734.664	898.718	1.2233	0.627413	975.344	898.718	1270.82	1.41404	0.402693
1729	DNMT3L_chr21_-_45666223_45682099	56	100	22	89.8791	34.6773	0.385821	0.271067	89.8791	189.101	2.10395	0.374065	105.411	189.101	34.6773	0.18338	0.0532082
1730	DSC3_chr18_-_28570052_28622781	233	133	424	154.358	341.673	2.21352	0.18482	154.358	91.6264	0.593598	0.391087	197.309	91.6264	341.673	3.72899	0.0318691
1731	PAPD5_chr16_+_50186829_50269219	736	1121	714	454.28	616.032	1.35606	0.499399	454.28	664.778	1.46337	0.397916	582.813	664.778	616.032	0.926673	0.867357
1732	B3GNT3_chr19_+_17905919_17924385	28	4	4	44.9396	4.07968	0.0907815	0.143461	44.9396	5.84849	0.130141	0.197159	18.4615	5.84849	4.07968	0.697561	0.92015
1733	LHCGR_chr2_-_48913913_48982880	33	13	15	27.3545	10.1992	0.372853	0.639034	27.3545	9.74749	0.356339	0.622888	15.9032	9.74749	10.1992	1.04634	1
1734	UBE2S_chr19_-_55912650_55919325	357	335	300	916.376	777.179	0.848101	0.694855	916.376	930.885	1.01583	0.971925	881.804	930.885	777.179	0.834882	0.66724
1735	SAP130_chr2_-_128698791_128784869	2348	1777	1919	2309.5	1774.66	0.768417	0.493956	2309.5	1540.1	0.666855	0.293342	1889.91	1540.1	1774.66	1.1523	0.713373
1736	SNORD35A_chr19_+_49994432_49994517	685	109	266	771.788	338.614	0.438739	0.0765729	771.788	172.53	0.223546	0.0018026	431.318	172.53	338.614	1.96263	0.151179
1737	ANAPC11_chr17_+_79849599_79858363	1188	1219	1096	1721.38	1564.56	0.908897	0.807903	1721.38	1713.61	0.995485	0.991906	1679.76	1713.61	1564.56	0.91302	0.8169
1738	HSPE1-MOB4_chr2_+_198364721_198418423	2364	2792	1607	1884.53	1518.66	0.805857	0.577353	1884.53	2001.16	1.06189	0.87728	1815.9	2001.16	1518.66	0.758891	0.476226
1739	GPR179_chr17_-_36481493_36499693	2	3	1	1.95389	1.01992	0.521994	1	1.95389	3.89899	1.9955	0.958579	2.30957	3.89899	1.01992	0.261586	0.902839
1740	ATP6V1B2_chr8_+_20054704_20079207	2412	3925	2816	2202.04	2598.76	1.18016	0.661467	2202.04	3091.9	1.40411	0.369541	2651.36	3091.9	2598.76	0.840504	0.64573
1741	CAPZA1_chr1_+_113162075_113214241	3775	4384	2925	3431.04	2990.41	0.871575	0.713772	3431.04	3355.08	0.977863	0.952832	3284.84	3355.08	2990.41	0.891306	0.758894
1742	CDYL2_chr16_-_80637676_80838175	38	158	257	62.5246	322.295	5.15469	0.00695908	62.5246	227.116	3.63243	0.0317096	205.412	227.116	322.295	1.41907	0.544163
1743	GLRX3_chr10_+_131934639_131978646	1792	2258	1779	1384.33	1536	1.10956	0.793358	1384.33	1563.5	1.12942	0.758771	1506.29	1563.5	1536	0.982414	0.965394
1744	HTR2B_chr2_-_231972950_231989824	17	0	6	13.6773	4.07968	0.298282	0.819491	13.6773	0	0	0.533125	5.97235	0	4.07968	Inf	0.707844
1745	CRYGD_chr2_-_208986331_208989313	8	15	21	7.81558	26.5179	3.39296	0.602409	7.81558	17.5455	2.24494	0.740676	17.4168	17.5455	26.5179	1.51138	0.863947
1746	PGRMC1_chrX_+_118370211_118378429	8008	16008	5189	7403.3	4610.04	0.6227	0.195329	7403.3	11399.7	1.53981	0.237208	7867.63	11399.7	4610.04	0.404401	0.0143947
1747	NUS1_chr6_+_117996617_118031886	131	139	83	57.6399	39.7769	0.690093	0.731833	57.6399	60.4344	1.04848	0.975734	53.0437	60.4344	39.7769	0.658183	0.696962
1748	MYOM2_chr8_+_1993158_2093380	10	0	66	13.6773	106.072	7.75534	0.12469	13.6773	0	0	0.0635043	40.1705	0	106.072	Inf	0.00276527
1749	FLJ39653_chr4_+_16228286_16259810	39	27	19	53.7321	22.4383	0.417595	0.457267	53.7321	42.8889	0.7982	0.853378	40.0203	42.8889	22.4383	0.523171	0.586535
1750	CHM_chrX_-_85116185_85302566	945	1311	1036	617.43	912.829	1.47843	0.3451	617.43	806.117	1.3056	0.519723	784.734	806.117	912.829	1.13238	0.764521
1751	EPB41L4A-AS1_chr5_+_111496223_111498198	428	664	420	454.28	440.606	0.969898	0.951039	454.28	660.879	1.45478	0.418962	522.682	660.879	440.606	0.666696	0.382503
1752	FAM105A_chr5_+_14581891_14616287	442	608	401	312.623	325.355	1.04073	0.941992	312.623	410.369	1.31266	0.594095	352.194	410.369	325.355	0.792834	0.649867
1753	CCNL1_chr3_-_156865586_156878482	1806	2098	1716	1578.75	1603.32	1.01556	0.96974	1578.75	1684.37	1.0669	0.869469	1634.92	1684.37	1603.32	0.951881	0.900746
1754	ZNF619_chr3_+_40518604_40531728	104	307	103	152.404	143.809	0.943604	0.930855	152.404	353.834	2.32169	0.158901	218.391	353.834	143.809	0.40643	0.133253
1755	TOMM6_chr6_+_41755181_41757634	2055	1926	1580	2235.25	1752.22	0.783903	0.528911	2235.25	1869.57	0.8364	0.643928	1968.07	1869.57	1752.22	0.937235	0.86761
1756	MSL3P1_chr2_-_234774090_234777055	391	69	333	343.885	308.016	0.895694	0.844085	343.885	70.1819	0.204085	0.00608315	242.623	70.1819	308.016	4.38882	0.0104011
1757	NAP1L3_chrX_-_92925925_92928682	1382	4092	1882	1027.75	1617.59	1.57392	0.243527	1027.75	2757.56	2.68311	0.0121983	1814.74	2757.56	1617.59	0.586603	0.169699
1758	C10orf57_chr10_+_81838426_81852307	743	621	582	670.186	573.195	0.855278	0.729904	670.186	510.768	0.762129	0.547294	589.396	510.768	573.195	1.12222	0.800287
1759	B3GALNT1_chr3_-_160801671_160823160	235	394	316	157.288	248.861	1.58219	0.446707	157.288	247.586	1.57409	0.451533	219.568	247.586	248.861	1.00515	0.998494
1760	TCP10L_chr21_-_33947151_33957845	8	12	2	9.76947	2.03984	0.208798	0.594827	9.76947	19.495	1.9955	0.787047	10.5219	19.495	2.03984	0.104634	0.414283
1761	GDAP2_chr1_-_118406107_118472302	1448	1533	1342	1086.37	1295.3	1.19232	0.665278	1086.37	976.698	0.899051	0.794373	1128.15	976.698	1295.3	1.3262	0.487303
1762	MIR1231_chr1_+_201777739_201777830	0	0	1	0	1.01992	Inf	0.998451	0	0	NA	NA	0.341982	0	1.01992	Inf	0.998372
1763	DMKN_chr19_-_35988119_36004560	2021	2358	2131	2524.43	2504.92	0.992273	0.984509	2524.43	2727.35	1.08038	0.839085	2605.97	2727.35	2504.92	0.918448	0.823204
1764	COX6B1_chr19_+_36139125_36149686	3365	3499	2899	3350.93	2876.18	0.858322	0.683549	3350.93	3193.28	0.952953	0.898022	3165.21	3193.28	2876.18	0.900697	0.780395
1765	DNASE2_chr19_-_12986025_12992335	562	518	695	636.969	864.893	1.35782	0.478118	636.969	635.536	0.99775	0.998662	717.935	635.536	864.893	1.36089	0.474892
1766	LGMN_chr14_-_93170152_93215047	1582	1782	1517	1535.76	1445.23	0.94105	0.878678	1535.76	1549.85	1.00917	0.982763	1522.25	1549.85	1445.23	0.932495	0.860412
1767	MSH5_chr6_+_31707725_31730455	369	178	153	421.064	209.084	0.49656	0.181837	421.064	251.485	0.597261	0.323069	296.34	251.485	209.084	0.831396	0.728282
1768	USP31_chr16_-_23072728_23160591	1587	1648	1723	1465.42	1720.61	1.17414	0.683821	1465.42	1366.6	0.932563	0.860212	1529.34	1366.6	1720.61	1.25904	0.558824
1769	C17orf104_chr17_+_42733762_42753165	447	59	49	200.274	26.5179	0.132408	0.0124983	200.274	33.1414	0.16548	0.0236804	87.4468	33.1414	26.5179	0.800144	0.807456
1770	SDCBP_chr8_+_59465728_59495419	1753	1743	1643	1414.62	1611.47	1.13916	0.743333	1414.62	1222.33	0.864073	0.713599	1427.19	1222.33	1611.47	1.31836	0.486883
1771	NUDT11_chrX_-_51232863_51239459	1010	907	528	732.71	401.849	0.548441	0.184342	732.71	588.748	0.803521	0.627139	579.188	588.748	401.849	0.682548	0.398195
1772	PYGL_chr14_-_51371935_51411248	2294	2107	3541	2051.59	3357.58	1.63657	0.197062	2051.59	1690.21	0.823856	0.611363	2384.27	1690.21	3357.58	1.98648	0.0736244
1773	SNPH_chr20_+_1246960_1289971	249	208	254	348.77	367.171	1.05276	0.922699	348.77	318.743	0.913905	0.862078	347.603	318.743	367.171	1.15194	0.782404
1774	B3GNT4_chr12_+_122688228_122692084	25	21	31	31.2623	41.8167	1.33761	0.846875	31.2623	27.293	0.873031	0.940275	33.7143	27.293	41.8167	1.53214	0.771569
1775	NUBPL_chr14_+_32030591_32330429	453	467	348	325.323	281.498	0.865287	0.785489	325.323	302.172	0.928836	0.891584	305.417	302.172	281.498	0.931582	0.896712
1776	NOD1_chr7_-_30464143_30518393	488	339	257	534.39	322.295	0.603108	0.297555	534.39	431.814	0.80805	0.660133	433.029	431.814	322.295	0.746375	0.547619
1777	CDH22_chr20_-_44802376_44880334	3	1	2	3.90779	2.03984	0.521994	0.952033	3.90779	0.974749	0.249437	0.864525	2.32697	0.974749	2.03984	2.09268	0.992705
1778	NUBP1_chr16_+_10837698_10863208	696	765	591	691.678	621.132	0.898006	0.806213	691.678	752.506	1.08794	0.847673	693.913	752.506	621.132	0.825418	0.659691
1779	DSCAM_chr21_-_41384343_42219039	68	37	333	105.51	418.167	3.96329	0.0356101	105.51	70.1819	0.665166	0.537659	199.309	70.1819	418.167	5.95834	0.00785922
1780	DGKI_chr7_-_137074385_137531609	50	48	94	74.248	134.63	1.81324	0.469633	74.248	76.0304	1.02401	0.98939	95.6784	76.0304	134.63	1.77073	0.487404
1781	FAM136A_chr2_-_70523108_70529220	1855	3047	2154	1713.57	2058.2	1.20112	0.633169	1713.57	2473.91	1.44372	0.338795	2098.06	2473.91	2058.2	0.831962	0.631485
1782	SLC16A6_chr17_-_66263167_66287405	6	102	7	4.88473	4.07968	0.83519	1	4.88473	74.0809	15.1658	0.0868908	27.8988	74.0809	4.07968	0.0550706	0.0736131
1783	AKAP1_chr17_+_55162553_55198710	1833	4137	2034	1746.78	1927.65	1.10354	0.795804	1746.78	3569.53	2.04349	0.0614983	2433.53	3569.53	1927.65	0.540029	0.106122
1784	RIN3_chr14_+_92980125_93155334	12	31	40	22.4698	118.311	5.26533	0.0241874	22.4698	101.374	4.51156	0.0402281	81.2894	101.374	118.311	1.16707	0.829731
1785	YBEY_chr21_+_47706267_47717665	284	229	189	326.3	248.861	0.762674	0.60587	326.3	305.096	0.935017	0.901241	295.785	305.096	248.861	0.815679	0.699358
1786	DIP2B_chr12_+_50898768_51142450	3515	5111	4090	3327.48	4055.2	1.2187	0.5946	3327.48	4292.79	1.2901	0.493035	3922.01	4292.79	4055.2	0.944654	0.878471
1787	PSORS1C1_chr6_+_31082608_31107869	3	4	3	2.93084	2.03984	0.695992	1	2.93084	4.87374	1.66292	0.973389	3.30789	4.87374	2.03984	0.418537	0.94257
1788	PIGA_chrX_-_15337573_15353676	384	963	479	271.591	391.649	1.44205	0.45856	271.591	625.789	2.30416	0.0918119	432.977	625.789	391.649	0.62585	0.339412
1789	LPA_chr6_-_160952515_161087407	2	4	0	1.95389	0	0	0.895063	1.95389	4.87374	2.49437	0.932605	2.29504	4.87374	0	0	0.778075
1790	LY75_chr2_-_160659868_160761267	91	193	191	64.4785	140.749	2.18288	0.312471	64.4785	126.717	1.96526	0.382124	111.469	126.717	140.749	1.11073	0.896378
1791	UTS2_chr1_-_7907672_7913551	15	0	0	13.6773	0	0	0.539111	13.6773	0	0	0.533657	4.60442	0	0	NA	NA
1792	LOC644936_chr5_-_79594917_79596297	10	11	42	13.6773	61.1952	4.47423	0.320387	13.6773	16.5707	1.21155	0.929707	30.69	16.5707	61.1952	3.69297	0.381338
1793	RREB1_chr6_+_7107830_7252213	1100	1508	1292	1225.09	1507.44	1.23047	0.602228	1225.09	1567.4	1.27941	0.535478	1444.42	1567.4	1507.44	0.96175	0.922845
1794	LPHN1_chr19_-_14258549_14316997	1836	1871	1027	2592.82	1485	0.572738	0.143662	2592.82	2437.85	0.940231	0.871288	2189.75	2437.85	1485	0.609146	0.192942
1795	SP1_chr12_+_53773979_53810226	6866	7231	5643	6053.16	4917.04	0.812309	0.571079	6053.16	5563.86	0.919166	0.818338	5555.58	5563.86	4917.04	0.883745	0.73633
1796	TOX4_chr14_+_21945335_21967319	901	858	999	814.774	1017.88	1.24928	0.593729	814.774	721.314	0.885293	0.771543	857.905	721.314	1017.88	1.41115	0.409249
1797	HSPA9_chr5_-_137890571_137911318	11021	18175	12232	9712.81	11928	1.22807	0.56972	9712.81	13166.9	1.35562	0.400118	11692.5	13166.9	11928	0.905906	0.784436
1798	SLC35E4_chr22_+_31031793_31043862	119	143	113	334.116	319.235	0.955462	0.931702	334.116	469.829	1.40619	0.494793	377.352	469.829	319.235	0.679471	0.439387
1799	SURF1_chr9_-_136218666_136223361	415	290	600	542.206	809.817	1.49356	0.36438	542.206	458.132	0.844941	0.705317	607.969	458.132	809.817	1.76765	0.199146
1800	LSM5_chr7_-_32524945_32534870	1380	1680	1049	1104.93	911.809	0.825221	0.640827	1104.93	1148.25	1.03921	0.92674	1063.44	1148.25	911.809	0.794083	0.575239
1801	ZBTB1_chr14_+_64971292_65000408	1291	2160	2262	931.03	2328.48	2.50097	0.0212734	931.03	1520.61	1.63325	0.213112	1605	1520.61	2328.48	1.53128	0.277898
1802	GTF2F1_chr19_-_6379580_6393291	1768	1898	1951	2266.52	2307.06	1.01789	0.963772	2266.52	2189.29	0.965925	0.928348	2272.04	2189.29	2307.06	1.0538	0.891473
1803	RPS15A_chr16_-_18794277_18801656	3142	3133	3083	2837.05	2885.36	1.01703	0.964918	2837.05	2448.57	0.863067	0.696075	2745.12	2448.57	2885.36	1.17838	0.663321
1804	SRRM3_chr7_+_75831216_75916605	100	104	103	287.222	301.896	1.05109	0.925961	287.222	362.606	1.26246	0.64507	319.732	362.606	301.896	0.832573	0.718162
1805	GINS4_chr8_+_41386725_41402565	1744	1567	1388	1507.43	1287.14	0.853864	0.690973	1507.43	1309.09	0.868424	0.722564	1378.82	1309.09	1287.14	0.983234	0.967456
1806	ZNF876P_chr4_+_206389_249773	40	680	569	21.4928	438.566	20.4052	2.35363e-06	21.4928	335.313	15.6012	1.31509e-05	266.932	335.313	438.566	1.30793	0.622231
1807	MYO15A_chr17_+_18012020_18083116	34	7	5	46.8935	4.07968	0.086999	0.159216	46.8935	6.82324	0.145505	0.243648	19.4467	6.82324	4.07968	0.59791	0.84187
1808	LOC100507433_chr19_+_38039851_38078248	0	3	17	0	18.3586	Inf	0.366139	0	2.92425	Inf	0.692099	7.13803	2.92425	18.3586	6.27805	0.629963
1809	ATP6V1E2_chr2_-_46738986_46747096	66	55	36	100.626	52.0159	0.516926	0.411664	100.626	84.8031	0.842759	0.83599	79.8049	84.8031	52.0159	0.613373	0.546433
1810	UTP3_chr4_+_71554196_71556268	1072	1441	1254	971.085	1256.54	1.29396	0.525973	971.085	1202.84	1.23866	0.598442	1152.31	1202.84	1256.54	1.04465	0.915534
1811	CKLF_chr16_+_66586466_66600190	199	54	104	232.513	133.61	0.574632	0.39939	232.513	77.0051	0.331186	0.0986958	148.944	77.0051	133.61	1.73507	0.410295
1812	MBNL1_chr3_+_151985829_152183569	814	1300	2386	523.644	2482.49	4.74079	0.000170076	523.644	801.243	1.53013	0.28742	1277.83	801.243	2482.49	3.09829	0.00525792
1813	PLEKHN1_chr1_+_901877_910484	15	7	43	31.2623	125.45	4.01283	0.178654	31.2623	11.697	0.374156	0.372837	56.5176	11.697	125.45	10.725	0.0321386
1814	NUP160_chr11_-_47799670_47870057	5096	5597	3580	4275.12	3051.6	0.713805	0.365153	4275.12	3939.93	0.921596	0.826298	3785.99	3939.93	3051.6	0.774531	0.492288
1815	HAND1_chr5_-_153854532_153857824	3729	2057	812	4447.06	1037.26	0.233246	0.000257201	4447.06	2371.56	0.533288	0.102687	2641.58	2371.56	1037.26	0.437374	0.0333202
1816	LOC441204_chr7_+_26443108_26535986	4	6	0	2.93084	0	0	0.876461	2.93084	2.92425	0.99775	1	1.96902	2.92425	0	0	0.876657
1817	SERPINB1_chr6_-_2833734_2842081	412	234	149	363.424	140.749	0.387286	0.119425	363.424	215.419	0.592749	0.384225	241.907	215.419	140.749	0.653372	0.484159
1818	FGA_chr4_-_155504280_155511897	150	17	848	134.819	844.494	6.26393	0.000320738	134.819	13.6465	0.101221	6.8759e-05	333.132	13.6465	844.494	61.8837	2.24242e-11
1819	IGFBP1_chr7_+_45927959_45933267	0	2	0	0	0	NA	NA	0	1.9495	Inf	0.923252	0.654907	1.9495	0	0	0.926637
1820	ZNF642_chr1_+_40943302_40962015	206	165	153	128.957	99.9522	0.775082	0.728953	128.957	106.248	0.823899	0.793595	112.62	106.248	99.9522	0.940748	0.942317
1821	SLC1A1_chr9_+_4490427_4587469	538	253	838	377.102	687.426	1.82292	0.21499	377.102	165.707	0.439423	0.0947937	413.113	165.707	687.426	4.14844	0.00452542
1822	FREM3_chr4_-_144498561_144621828	1	16	2	0.976947	2.03984	2.08798	0.990349	0.976947	22.4192	22.9482	0.455666	8.54428	22.4192	2.03984	0.0909863	0.539141
1823	DHX57_chr2_-_39024876_39103021	1659	2075	1381	1268.08	1205.55	0.950688	0.900337	1268.08	1443.6	1.13842	0.745464	1316.08	1443.6	1205.55	0.835096	0.651633
1824	ZNF766_chr19_+_52772824_52795976	1207	1267	958	890.976	793.498	0.890595	0.784464	890.976	848.031	0.951801	0.908253	850.891	848.031	793.498	0.935695	0.876333
1825	LOC645638_chr17_-_58160927_58165828	70	77	217	95.7408	252.94	2.64193	0.13796	95.7408	109.172	1.14029	0.850025	153.717	109.172	252.94	2.3169	0.197223
1826	GDPD3_chr16_-_30116131_30124878	20	22	0	29.3084	0	0	0.084138	29.3084	38.9899	1.33033	0.882726	22.9647	38.9899	0	0	0.0656676
1827	PTPN21_chr14_-_88932122_89021123	845	587	947	813.797	937.307	1.15177	0.741134	813.797	616.041	0.756996	0.514771	795.195	616.041	937.307	1.5215	0.326087
1828	PNPLA5_chr22_-_44275558_44287893	75	124	83	100.626	122.39	1.2163	0.784831	100.626	193	1.918	0.347957	139.749	193	122.39	0.634147	0.510901
1829	MOK_chr14_-_102695178_102771531	34	52	72	39.0779	95.8725	2.45337	0.341695	39.0779	71.1566	1.82089	0.528481	69.2059	71.1566	95.8725	1.34734	0.752834
1830	FAM116A_chr3_-_57611181_57678816	472	489	403	338.024	326.375	0.965538	0.948349	338.024	321.667	0.951611	0.924887	331.289	321.667	326.375	1.01463	0.981544
1831	TBR1_chr2_+_162272620_162281573	2	1	0	1.95389	0	0	0.893961	1.95389	0.974749	0.498875	0.999739	0.985228	0.974749	0	0	1
1832	IQGAP1_chr15_+_90931473_91045475	13668	22352	20090	18253.3	22658.6	1.24134	0.546933	18253.3	24397	1.33658	0.419112	21938.2	24397	22658.6	0.928744	0.836737
1833	FOS_chr14_+_75745481_75748937	258	389	352	281.361	381.45	1.35573	0.553075	281.361	415.243	1.47584	0.446991	362.116	415.243	381.45	0.91862	0.870681
1834	ZNF226_chr19_+_44669215_44681838	517	533	432	363.424	316.175	0.86999	0.784442	363.424	337.263	0.928014	0.885115	341.659	337.263	316.175	0.937474	0.901792
1835	FIGNL1_chr7_-_50511832_50518088	789	928	687	590.076	586.454	0.993862	0.992159	590.076	601.42	1.01922	0.969375	597.326	601.42	586.454	0.975116	0.958648
1836	C14orf1_chr14_-_76117233_76127538	1841	1663	1304	1775.11	1247.36	0.702695	0.374148	1775.11	1423.13	0.801714	0.577251	1493.91	1423.13	1247.36	0.876491	0.740377
1837	PUS7_chr7_-_105096960_105162685	2945	2419	1959	2639.71	1956.21	0.741069	0.435696	2639.71	1767.22	0.669475	0.297052	2138.25	1767.22	1956.21	1.10694	0.792141
1838	TUBB6_chr18_+_12308257_12326568	5699	5461	10688	6682.32	11663.8	1.74547	0.127509	6682.32	5813.4	0.869968	0.701731	8113.42	5813.4	11663.8	2.00637	0.0576443
1839	SKP1P2_chr12_+_17141681_17143562	18	12	17	15.6312	11.2191	0.717741	0.913919	15.6312	7.79799	0.498875	0.800046	11.6436	7.79799	11.2191	1.43872	0.914238
1840	BAZ2A_chr12_-_56989380_57030163	3045	3304	2888	3030.49	2740.53	0.904318	0.788678	3030.49	2971.03	0.980381	0.95841	2937.19	2971.03	2740.53	0.922415	0.829738
1841	KCNQ2_chr20_-_62037542_62103993	362	295	523	924.192	1295.3	1.40155	0.409892	924.192	828.536	0.896498	0.791012	1023.78	828.536	1295.3	1.56336	0.276091
1842	SECISBP2L_chr15_-_49280835_49338760	2189	2228	1827	1851.31	1793.02	0.968512	0.935508	1851.31	1581.04	0.854011	0.685874	1755.57	1581.04	1793.02	1.13407	0.747422
1843	MARCH6_chr5_+_10353828_10435491	2175	3251	2421	1737.99	2135.71	1.22884	0.59193	1737.99	2273.11	1.3079	0.484822	2064.82	2273.11	2135.71	0.939554	0.871616
1844	PRODH_chr22_-_18900287_18924066	1272	7416	1769	3225.88	4271.43	1.32411	0.441654	3225.88	18216.1	5.64686	6.52377e-06	8637.65	18216.1	4271.43	0.234486	0.000126041
1845	CCDC33_chr15_+_74528667_74628482	7	0	0	7.81558	0	0	0.640142	7.81558	0	0	0.634422	2.6311	0	0	NA	NA
1846	RBM11_chr21_+_15588466_15600693	88	131	99	39.0779	46.9163	1.20059	0.88399	39.0779	56.5354	1.44674	0.749791	47.8789	56.5354	46.9163	0.829858	0.878099
1847	EPHA6_chr3_+_96533425_97467786	37	32	44	33.2162	37.7371	1.1361	0.935291	33.2162	29.2425	0.880367	0.937589	33.6591	29.2425	37.7371	1.29049	0.854575
1848	SLC43A1_chr11_-_57252004_57283192	404	874	758	525.597	970.964	1.84735	0.146448	525.597	1091.72	2.0771	0.0842744	869.256	1091.72	970.964	0.889391	0.780709
1849	NTN1_chr17_+_8924859_9147317	250	197	528	638.923	1297.34	2.03051	0.102428	638.923	596.546	0.933674	0.876022	850.494	596.546	1297.34	2.17475	0.0738385
1850	ING4_chr12_-_6759704_6772308	480	319	373	494.335	401.849	0.812907	0.668799	494.335	357.733	0.723664	0.503159	421.333	357.733	401.849	1.12332	0.812615
1851	PCDHB10_chr5_+_140571952_140575213	0	16	22	0	26.5179	Inf	0.0458687	0	23.394	Inf	0.0529853	16.7504	23.394	26.5179	1.13354	0.952765
1852	DPH2_chr1_+_44435653_44439043	1516	2402	2031	1927.52	2419.25	1.25511	0.551343	1927.52	2778.03	1.44125	0.338047	2393.32	2778.03	2419.25	0.87085	0.716821
1853	FBXL21_chr5_+_135266006_135277367	37	28	19	22.4698	10.1992	0.453908	0.649691	22.4698	18.5202	0.824228	0.92548	17.2058	18.5202	10.1992	0.550706	0.741867
1854	DIAPH1_chr5_-_140894588_140998622	2062	2215	3394	2004.7	3163.79	1.57819	0.229731	2004.7	1971.92	0.983649	0.966258	2398.14	1971.92	3163.79	1.60443	0.213486
1855	ZNF71_chr19_+_57106664_57135544	472	416	540	617.43	748.622	1.21248	0.66019	617.43	629.688	1.01985	0.966801	670.406	629.688	748.622	1.18888	0.69316
1856	CEP76_chr18_-_12672631_12702703	862	892	615	640.877	515.06	0.803679	0.631549	640.877	573.152	0.894324	0.807331	580.993	573.152	515.06	0.898644	0.816257
1857	CORO1A_chr16_+_30194731_30200397	48	124	81	127.003	234.582	1.84705	0.25046	127.003	429.864	3.38467	0.0236307	265.818	429.864	234.582	0.545711	0.249862
1858	RRM2_chr2_+_10262695_10271546	3626	4503	3494	3395.87	3526.89	1.03858	0.919723	3395.87	3741.08	1.10166	0.795605	3582.55	3741.08	3526.89	0.942744	0.8749
1859	OS9_chr12_+_58087738_58115340	3020	3025	3379	3163.35	3245.39	1.02593	0.946138	3163.35	2832.62	0.895448	0.768695	3104.7	2832.62	3245.39	1.14572	0.717122
1860	C15orf57_chr15_-_40845298_40857252	243	235	149	268.66	185.626	0.69093	0.507019	268.66	294.374	1.09571	0.872266	251.576	294.374	185.626	0.630577	0.407014
1861	COG5_chr7_-_106842189_107204959	1383	1509	1049	1029.7	897.53	0.87164	0.74005	1029.7	1029.33	0.999643	1	993.382	1029.33	897.53	0.871952	0.74071
1862	SLC4A1AP_chr2_+_27886338_27917847	866	842	742	829.428	777.179	0.937006	0.880238	829.428	818.789	0.987173	0.9779	814.876	818.789	777.179	0.949182	0.90435
1863	COPS8_chr2_+_237994084_238007489	1421	1449	1071	1086.37	909.769	0.837443	0.668088	1086.37	976.698	0.899051	0.797466	998.878	976.698	909.769	0.931474	0.865003
1864	NGLY1_chr3_-_25760435_25831530	874	1189	970	617.43	804.717	1.30333	0.541791	617.43	772.001	1.25034	0.607013	737.023	772.001	804.717	1.04238	0.925604
1865	NCBP2_chr3_-_196662273_196669464	2349	1967	1330	1901.14	1140.27	0.599783	0.196905	1901.14	1372.45	0.721907	0.409159	1483.4	1372.45	1140.27	0.830831	0.63962
1866	GPSM3_chr6_-_32158543_32163300	179	123	130	275.499	218.263	0.792246	0.687816	275.499	229.066	0.831458	0.750676	242.882	229.066	218.263	0.952839	0.938636
1867	SIL1_chr5_-_138282410_138534065	218	184	252	324.346	405.928	1.25153	0.656738	324.346	331.414	1.02179	0.970266	356.633	331.414	405.928	1.22484	0.688144
1868	ASB6_chr9_-_132396883_132404448	722	677	797	947.639	1028.08	1.08489	0.845642	947.639	929.91	0.981292	0.965553	976.129	929.91	1028.08	1.10557	0.810082
1869	KLRC4-KLRK1_chr12_-_10524952_10562745	0	3	2	0	1.01992	Inf	0.997575	0	1.9495	Inf	0.942709	0.996889	1.9495	1.01992	0.523171	1
1870	MIR3064_chr17_-_62496892_62496957	59	59	65	89.8791	95.8725	1.06668	0.944404	89.8791	90.6516	1.00859	1	92.8571	90.6516	95.8725	1.05759	0.953172
1871	UNC93A_chr6_+_167704803_167729502	9	4	163	11.7234	201.944	17.2258	0.00953278	11.7234	4.87374	0.415729	0.496505	73.2963	4.87374	201.944	41.4352	0.00176327
1872	SNX30_chr9_+_115513134_115637267	2202	1908	2117	2030.1	2029.64	0.999776	1	2030.1	1571.29	0.774	0.508105	1891.83	1571.29	2029.64	1.2917	0.508634
1873	A1BG_chr19_-_58858172_58864865	85	50	28	242.283	77.514	0.319932	0.064393	242.283	167.657	0.691988	0.54062	163.877	167.657	77.514	0.462337	0.208726
1874	LOH12CR2_chr12_-_12508342_12510001	14	4	5	11.7234	4.07968	0.347996	0.821319	11.7234	2.92425	0.249437	0.765827	6.29693	2.92425	4.07968	1.39512	0.990951
1875	FMO5_chr1_-_146655884_146697230	36	23	91	33.2162	85.6733	2.57926	0.422263	33.2162	21.4445	0.645603	0.729615	47.1126	21.4445	85.6733	3.99512	0.250012
1876	CEBPG_chr19_+_33864575_33873592	2119	2896	2799	1696.96	2423.33	1.42805	0.356463	1696.96	1965.09	1.15801	0.704239	2043.97	1965.09	2423.33	1.23319	0.587086
1877	ATRIP_chr3_+_48488218_48507054	601	767	604	679.955	748.622	1.10099	0.824696	679.955	903.592	1.3289	0.508497	783.469	903.592	748.622	0.828495	0.662164
1878	TNFRSF1B_chr1_+_12227060_12269277	64	28	40	80.1097	57.1155	0.712967	0.723247	80.1097	42.8889	0.535378	0.508962	60.5277	42.8889	57.1155	1.33171	0.772016
1879	CLEC1A_chr12_-_10223080_10251605	6	18	3	5.86168	2.03984	0.347996	0.819673	5.86168	15.596	2.66067	0.78376	7.89654	15.596	2.03984	0.130793	0.589751
1880	FAM69A_chr1_-_93298286_93427079	367	184	291	255.96	231.522	0.904524	0.868753	255.96	119.894	0.468409	0.203219	204.075	119.894	231.522	1.93105	0.269706
1881	IQSEC1_chr3_-_12938542_13114617	953	703	616	1090.27	771.06	0.707217	0.402932	1090.27	826.587	0.758147	0.503402	903.257	826.587	771.06	0.932824	0.868449
1882	PATZ1_chr22_-_31721790_31742249	1992	2807	2307	2469.72	2818.04	1.14104	0.726857	2469.72	3155.26	1.27758	0.516203	2836.29	3155.26	2818.04	0.893124	0.764686
1883	RBM22_chr5_-_150070352_150080669	1571	2009	1792	1451.74	1768.54	1.21822	0.616125	1451.74	1662.92	1.14546	0.73036	1640.36	1662.92	1768.54	1.06352	0.87637
1884	BAG2_chr6_+_57037104_57050012	1491	1181	841	1162.57	696.606	0.599196	0.230338	1162.57	762.253	0.655664	0.321849	881.018	762.253	696.606	0.913877	0.834498
1885	PAQR5_chr15_+_69591294_69699976	214	489	564	136.773	438.566	3.20653	0.0320794	136.773	306.071	2.23781	0.135107	295.917	306.071	438.566	1.43289	0.497632
1886	THNSL1_chr10_+_25305508_25315593	290	162	114	193.436	79.5538	0.411268	0.191025	193.436	107.222	0.554305	0.380517	127.814	107.222	79.5538	0.741952	0.666906
1887	SHROOM3_chr4_+_77356253_77704405	3790	3235	5318	3711.42	4879.3	1.31467	0.461903	3711.42	2904.75	0.782652	0.510002	3861.29	2904.75	4879.3	1.67977	0.164715
1888	JAM2_chr21_+_27011589_27087235	90	47	28	118.211	36.7171	0.310608	0.171638	118.211	64.3334	0.544227	0.467626	73.7186	64.3334	36.7171	0.570732	0.517343
1889	ISM2_chr14_-_77940738_77965210	25	19	84	31.2623	124.43	3.9802	0.194445	31.2623	25.3435	0.810672	0.865767	60.7599	25.3435	124.43	4.90976	0.139777
1890	FIGNL2_chr12_-_52211676_52225701	973	241	350	2434.55	866.932	0.356095	0.0117073	2434.55	715.465	0.29388	0.00301961	1350.62	715.465	866.932	1.2117	0.635608
1891	SNRPN_chr15_+_25068794_25223729	21593	23897	26415	27342.8	25527.6	0.933613	0.847895	27342.8	21655	0.791983	0.5151	25039.1	21655	25527.6	1.17883	0.64603
1892	ALX4_chr11_-_44282278_44331716	23	5	0	35.1701	0	0	0.116798	35.1701	7.79799	0.221722	0.501188	14.4596	7.79799	0	0	0.317029
1893	GCFC2_chr2_-_75889832_75938111	1081	631	341	744.434	197.865	0.265792	0.00722821	744.434	306.071	0.411146	0.0658834	419.777	306.071	197.865	0.646466	0.368936
1894	CACNA1S_chr1_-_201008640_201081694	2	0	0	1.95389	0	0	0.955189	1.95389	0	0	0.953024	0.657774	0	0	NA	NA
1895	CORIN_chr4_-_47596018_47840059	8	1	12	4.88473	6.11952	1.25279	0.994904	4.88473	0	0	0.771011	3.69633	0	6.11952	Inf	0.745963
1896	PLEKHG6_chr12_+_6419602_6437672	579	502	281	844.082	410.008	0.485744	0.104865	844.082	758.354	0.898437	0.80915	676.394	758.354	410.008	0.540655	0.166472
1897	LRRC40_chr1_-_70610485_70671361	1931	2089	1319	1465.42	1254.5	0.85607	0.695968	1465.42	1462.12	0.99775	0.996798	1405.15	1462.12	1254.5	0.858001	0.700184
1898	VWA7_chr6_-_31733371_31745108	11	8	7	20.5159	12.239	0.596564	0.844752	20.5159	13.6465	0.665166	0.879509	15.5948	13.6465	12.239	0.896865	0.98909
1899	PCDHB16_chr5_+_140560980_140565796	3	38	57	2.93084	48.9562	16.7038	0.113925	2.93084	35.0909	11.973	0.161928	29.1901	35.0909	48.9562	1.39512	0.833793
1900	WNT2B_chr1_+_113010040_113063910	32	30	23	49.8243	36.7171	0.736932	0.773075	49.8243	57.5102	1.15426	0.89722	48.4043	57.5102	36.7171	0.638446	0.662415
1901	MRPL49_chr11_+_64889655_64894841	2513	2796	2368	2669.02	2498.81	0.936226	0.862561	2669.02	2635.72	0.987524	0.974297	2621.81	2635.72	2498.81	0.948054	0.888714
1902	ASNS_chr7_-_97481429_97501854	2206	6134	7165	1951.94	6315.35	3.23542	0.00200417	1951.94	5083.31	2.60424	0.0110784	4482.34	5083.31	6315.35	1.24237	0.557795
1903	NHLRC4_chr16_+_617032_619495	4	2	6	4.88473	9.17928	1.87918	0.867575	4.88473	1.9495	0.3991	0.843003	5.37718	1.9495	9.17928	4.70854	0.669528
1904	ISG20_chr15_+_89182039_89198879	25	22	22	31.2623	28.5578	0.913489	0.967535	31.2623	29.2425	0.93539	0.980319	29.9235	29.2425	28.5578	0.976586	1
1905	SMU1_chr9_-_33041850_33076714	1550	1945	1371	1186.01	1188.21	1.00185	0.997997	1186.01	1360.75	1.14733	0.733389	1254.8	1360.75	1188.21	0.873201	0.736987
1906	LOC100128338_chr8_+_144816310_144828507	45	69	95	53.7321	125.45	2.33474	0.294129	53.7321	99.4243	1.85037	0.447744	93.5528	99.4243	125.45	1.26177	0.774838
1907	CCT6P1_chr7_+_65216092_65228662	105	127	128	62.5246	79.5538	1.27236	0.798003	62.5246	88.7021	1.41868	0.703903	77.5216	88.7021	79.5538	0.896865	0.912499
1908	GJD2_chr15_-_35044679_35046689	14	55	64	18.562	104.032	5.60456	0.0578987	18.562	103.323	5.56639	0.0587118	75.8411	103.323	104.032	1.00686	1
1909	POLR1D_chr13_+_28194880_28241559	2701	2970	2658	2417.94	2429.45	1.00476	0.990889	2417.94	2312.1	0.956227	0.907016	2405.32	2312.1	2429.45	1.05075	0.897163
1910	CASZ1_chr1_-_10696666_10856707	157	270	115	207.113	173.386	0.83716	0.753987	207.113	433.763	2.09433	0.182472	273.578	433.763	173.386	0.399726	0.100562
1911	GIN1_chr5_-_102421704_102455842	270	250	216	105.51	106.072	1.00532	1	105.51	99.4243	0.942319	0.94755	104.486	99.4243	106.072	1.06686	0.942202
1912	ANKRD29_chr18_-_21179978_21242849	17	12	11	15.6312	9.17928	0.587243	0.838814	15.6312	9.74749	0.623594	0.857989	11.6146	9.74749	9.17928	0.941708	1
1913	KRR1_chr12_-_75891419_75905418	2007	2585	1675	1535.76	1618.61	1.05395	0.893747	1535.76	1848.12	1.20339	0.6349	1680.59	1848.12	1618.61	0.875815	0.73409
1914	CDKN2AIP_chr4_+_184365789_184369049	810	950	609	738.572	601.753	0.814752	0.640297	738.572	814.89	1.10333	0.823105	724.159	814.89	601.753	0.738447	0.488353
1915	CXCL1_chr4_+_74735109_74737019	15	51	68	13.6773	59.1554	4.32509	0.0409534	13.6773	50.6869	3.70593	0.0681715	41.4669	50.6869	59.1554	1.16707	0.832451
1916	EPM2A_chr6_-_145946440_146056991	162	137	114	144.588	108.112	0.747721	0.676909	144.588	137.44	0.950559	0.948311	131.096	137.44	108.112	0.786612	0.732579
1917	PC_chr11_-_66615997_66725847	378	344	292	558.814	429.387	0.768389	0.562867	558.814	541.96	0.969841	0.94893	514.162	541.96	429.387	0.792284	0.609479
1918	PDZRN4_chr12_+_41582250_41968392	7	3	35	7.81558	49.9761	6.39442	0.260491	7.81558	2.92425	0.374156	0.642022	20.3706	2.92425	49.9761	17.0903	0.114915
1919	FAH_chr15_+_80445233_80478924	495	838	585	543.183	728.223	1.34066	0.492946	543.183	974.749	1.79451	0.17166	754.49	974.749	728.223	0.747088	0.493753
1920	SNORD68_chr16_+_89627838_89627909	268	90	179	318.485	239.681	0.752568	0.599243	318.485	129.642	0.407057	0.100353	231.134	129.642	239.681	1.8488	0.260573
1921	DNTTIP1_chr20_+_44420576_44440066	539	458	750	699.494	958.725	1.3706	0.465527	699.494	663.804	0.948977	0.905672	779.942	663.804	958.725	1.44429	0.394979
1922	SDHAP3_chr5_-_1572073_1594646	74	147	121	115.28	169.307	1.46866	0.558468	115.28	210.546	1.82639	0.356128	166.308	210.546	169.307	0.804133	0.739784
1923	TMEM116_chr12_-_112369087_112451023	218	151	212	191.482	195.825	1.02268	0.977048	191.482	150.111	0.783946	0.693045	180.55	150.111	195.825	1.30453	0.666014
1924	PAX8_chr2_-_113973574_114036498	22	0	4	33.2162	4.07968	0.122822	0.187566	33.2162	0	0	0.0271955	12.5501	0	4.07968	Inf	0.331507
1925	SNORA43_chr9_-_139620556_139620689	333	164	179	382.963	236.622	0.61787	0.342126	382.963	233.94	0.610867	0.330513	286.852	233.94	236.622	1.01146	0.988636
1926	BEX1_chrX_-_102317581_102319168	579	1639	1051	588.122	1044.4	1.77582	0.166872	588.122	1390.97	2.3651	0.0393858	1015.46	1390.97	1044.4	0.750844	0.487308
1927	MRPL40_chr22_+_19420036_19423596	642	639	726	635.016	764.94	1.2046	0.669179	635.016	627.738	0.98854	0.981575	681.143	627.738	764.94	1.21857	0.649934
1928	LOC100506033_chr19_-_50341903_50354933	34	9	13	39.0779	14.2789	0.365396	0.543178	39.0779	11.697	0.299325	0.468446	21.8727	11.697	14.2789	1.22073	0.938348
1929	SLC2A4_chr17_+_7185054_7191367	184	79	45	283.315	79.5538	0.280797	0.0345435	283.315	159.859	0.564245	0.326975	175.754	159.859	79.5538	0.497651	0.242219
1930	MIR600HG_chr9_-_125871773_125877756	582	717	637	648.693	797.578	1.22952	0.626134	648.693	844.132	1.30128	0.533919	769.385	844.132	797.578	0.944849	0.894981
1931	PKMYT1_chr16_-_3022792_3030540	793	896	840	2030.1	1985.79	0.978173	0.955141	2030.1	2199.03	1.08322	0.835751	2088	2199.03	1985.79	0.903027	0.791211
1932	FEZF2_chr3_-_62355347_62359190	0	8	3	0	4.07968	Inf	0.382574	0	11.697	Inf	0.148055	5.29737	11.697	4.07968	0.348781	0.599954
1933	SLC26A9_chr1_-_205882177_205912588	3	3	1	2.93084	2.03984	0.695992	1	2.93084	2.92425	0.99775	1	2.65299	2.92425	2.03984	0.697561	1
1934	LOC100134713_chr7_-_140395136_140396877	2	12	12	1.95389	18.3586	9.39589	0.460746	1.95389	19.495	9.9775	0.447289	13.3625	19.495	18.3586	0.941708	0.997665
1935	MAP2_chr2_+_210288771_210598834	2084	354	1284	1665.69	1080.1	0.648436	0.290166	1665.69	216.394	0.129912	3.66902e-06	995.606	216.394	1080.1	4.99134	0.000193263
1936	LYL1_chr19_-_13209842_13213974	21	3	21	50.8012	57.1155	1.12429	0.942084	50.8012	3.89899	0.07675	0.111311	37.5629	3.89899	57.1155	14.6488	0.0968281
1937	LOC100130238_chr12_+_132851977_132857486	8	1	1	7.81558	1.01992	0.130498	0.646568	7.81558	0.974749	0.124719	0.637162	3.30053	0.974749	1.01992	1.04634	1
1938	SLC25A19_chr17_-_73269061_73285530	436	561	307	475.773	394.709	0.829616	0.691179	475.773	676.475	1.42184	0.450185	519.768	676.475	394.709	0.583479	0.249358
1939	LOC100292680_chr12_+_1609657_1613590	7	2	8	7.81558	11.2191	1.43548	0.942492	7.81558	1.9495	0.249437	0.763613	7.0478	1.9495	11.2191	5.75488	0.687318
1940	NOS3_chr7_+_150688144_150711687	175	25	36	236.421	49.9761	0.211386	0.0637562	236.421	36.0657	0.152549	0.027887	108.464	36.0657	49.9761	1.3857	0.711121
1941	ZNF34_chr8_-_145998501_146012725	185	118	155	221.767	193.785	0.873822	0.825835	221.767	159.859	0.720841	0.586709	193.336	159.859	193.785	1.21223	0.752647
1942	TMPRSS11F_chr4_-_68918916_68995587	1	9	8	0	4.07968	Inf	0.809139	0	5.84849	Inf	0.769671	3.33265	5.84849	4.07968	0.697561	0.983228
1943	FAM43A_chr3_+_194406622_194409766	426	284	533	621.338	764.94	1.23112	0.651308	621.338	458.132	0.737331	0.508483	619.562	458.132	764.94	1.66969	0.266088
1944	KLF14_chr7_-_130417396_130418888	2	1	0	1.95389	0	0	0.955566	1.95389	0.974749	0.498875	0.999894	0.985228	0.974749	0	0	1
1945	FLRT2_chr14_+_85996488_86094270	1266	607	2132	935.915	1833.82	1.95938	0.102558	935.915	382.101	0.408265	0.0318053	1058.32	382.101	1833.82	4.79929	0.000250815
1946	PMS2P5_chr7_+_74306894_74336166	2	9	7	1.95389	6.11952	3.13196	0.877052	1.95389	6.82324	3.49212	0.859153	5.00184	6.82324	6.11952	0.896865	1
1947	WRN_chr8_+_30890778_31031277	1636	1836	955	1252.45	785.339	0.627044	0.253786	1252.45	1300.31	1.03822	0.927814	1121.78	1300.31	785.339	0.603961	0.217813
1948	SDF2_chr17_-_26975374_26989207	919	815	878	889.022	907.729	1.02104	0.962517	889.022	783.698	0.881528	0.765941	866.924	783.698	907.729	1.15826	0.728496
1949	C6orf195_chr6_-_2622972_2635298	6	8	2	6.83863	2.03984	0.298282	0.840361	6.83863	9.74749	1.42536	0.957558	6.26071	9.74749	2.03984	0.209268	0.776369
1950	DZIP3_chr3_+_108308337_108413693	2811	1913	1380	2505.87	1321.82	0.527488	0.10215	2505.87	1353.93	0.540302	0.115316	1741.64	1353.93	1321.82	0.976285	0.952243
1951	NOMO2_chr16_-_18511182_18573434	1897	1484	1936	1834.71	1801.18	0.981726	0.96293	1834.71	1287.64	0.701825	0.359979	1654.16	1287.64	1801.18	1.39882	0.385675
1952	RIT1_chr1_-_155867599_155881193	1153	673	769	861.667	654.789	0.759909	0.526425	861.667	444.485	0.515843	0.128964	658.949	444.485	654.789	1.47314	0.373452
1953	FAM210A_chr18_-_13663346_13726591	561	711	507	404.456	420.207	1.03894	0.93904	404.456	471.778	1.16645	0.745576	435.543	471.778	420.207	0.890688	0.808214
1954	SCML1_chrX_+_17755592_17773105	225	147	65	93.7869	32.6375	0.347996	0.273167	93.7869	62.3839	0.665166	0.668423	63.4736	62.3839	32.6375	0.523171	0.505262
1955	RHBDF2_chr17_-_74466975_74497509	358	132	170	509.966	239.681	0.469994	0.129677	509.966	210.546	0.412862	0.0769619	322.775	210.546	239.681	1.13838	0.800005
1956	RAD51L3-RFFL_chr17_-_33336131_33448541	1011	1321	981	912.468	1001.56	1.09764	0.822088	912.468	1081	1.18469	0.680791	1006.15	1081	1001.56	0.926518	0.853971
1957	NKX2-4_chr20_-_21376005_21378047	5	4	4	6.83863	6.11952	0.894846	1	6.83863	5.84849	0.855214	0.999438	6.31882	5.84849	6.11952	1.04634	1
1958	FBXW11_chr5_-_171288556_171433877	3340	3392	2386	3163.35	2264.22	0.715767	0.376134	3163.35	2840.42	0.897913	0.775484	2778.34	2840.42	2264.22	0.797145	0.548296
1959	TMEM201_chr1_+_9648932_9674935	366	347	388	533.413	554.837	1.04016	0.932903	533.413	544.884	1.02151	0.965165	548.657	544.884	554.837	1.01827	0.970861
1960	ETAA1_chr2_+_67624442_67637533	1598	1281	902	1191.88	790.438	0.663189	0.323287	1191.88	785.647	0.659169	0.315991	930.206	785.647	790.438	1.0061	0.990718
1961	AKT1S1_chr19_-_50372297_50380644	500	630	793	717.079	1170.87	1.63283	0.23943	717.079	951.355	1.32671	0.497182	953.593	951.355	1170.87	1.23074	0.617507
1962	SLC12A5_chr20_+_44650329_44688789	10	13	12	13.6773	16.3187	1.19313	0.941562	13.6773	19.495	1.42536	0.843872	16.6252	19.495	16.3187	0.837074	0.934838
1963	STL_chr6_-_125229392_125284173	7	4	8	4.88473	6.11952	1.25279	0.991816	4.88473	2.92425	0.59865	0.95248	4.67869	2.92425	6.11952	2.09268	0.906806
1964	NPIP_chr16_+_15031300_15045931	109	123	121	162.173	171.347	1.05657	0.937308	162.173	175.455	1.0819	0.906813	170.99	175.455	171.347	0.976586	0.977039
1965	NRIP3_chr11_-_9002123_9025596	474	460	680	493.358	720.064	1.45952	0.396173	493.358	483.475	0.979968	0.967163	569.944	483.475	720.064	1.48935	0.371496
1966	TMEM121_chr14_+_105992953_105996539	21	2	3	50.8012	4.07968	0.0803067	0.0815267	50.8012	1.9495	0.038375	0.0376759	19.125	1.9495	4.07968	2.09268	0.799214
1967	NOS1AP_chr1_+_162039581_162339813	123	240	148	171.943	197.865	1.15076	0.811745	171.943	313.869	1.82543	0.293169	229.669	313.869	197.865	0.630405	0.41955
1968	TMX1_chr14_+_51706886_51724372	4093	5164	3226	3597.12	3367.78	0.936243	0.859887	3597.12	4059.83	1.12863	0.745147	3704.03	4059.83	3367.78	0.829537	0.615707
1969	DGCR6_chr22_+_18893736_18899601	21	40	9	51.7782	18.3586	0.354562	0.317359	51.7782	130.616	2.52261	0.348409	67.4654	130.616	18.3586	0.140553	0.0611879
1970	SAP30BP_chr17_+_73663399_73704139	1681	1915	2087	1889.42	2258.1	1.19513	0.644	1889.42	1861.77	0.985368	0.970496	2018.65	1861.77	2258.1	1.21288	0.616834
1971	WDR76_chr15_+_44119112_44160617	1547	908	606	1248.54	504.861	0.404361	0.0365434	1248.54	586.799	0.469988	0.0795138	786.726	586.799	504.861	0.860364	0.727905
1972	FAM82B_chr8_-_87484578_87521009	830	678	559	615.477	454.885	0.739077	0.512601	615.477	453.258	0.736434	0.507343	511.989	453.258	454.885	1.00359	0.997589
1973	LINC00336_chr6_-_33553883_33561115	0	1	3	0	2.03984	Inf	0.96209	0	0.974749	Inf	1	1.01142	0.974749	2.03984	2.09268	0.998344
1974	MEAF6_chr1_-_37958176_37980364	658	873	646	486.52	540.558	1.11107	0.821012	486.52	560.48	1.15202	0.759799	533.322	560.48	540.558	0.964455	0.939979
1975	MAP9_chr4_-_156263812_156298122	649	1112	753	355.609	653.769	1.83845	0.181525	355.609	653.082	1.83652	0.182076	558.319	653.082	653.769	1.00105	1
1976	CXorf36_chrX_-_45007618_45060146	0	1	0	0	0	NA	NA	0	0.974749	Inf	1	0.327453	0.974749	0	0	1
1977	DSCR3_chr21_-_38595726_38639833	1779	2078	1513	1543.58	1407.49	0.911837	0.815525	1543.58	1653.17	1.071	0.862447	1546.94	1653.17	1407.49	0.851387	0.68331
1978	BCDIN3D_chr12_-_50229826_50236912	155	88	67	138.726	57.1155	0.411713	0.253011	138.726	87.7274	0.632377	0.551085	95.3238	87.7274	57.1155	0.651057	0.58572
1979	ZFAND3_chr6_+_37787307_38122399	901	871	1035	1023.84	1223.9	1.19541	0.660424	1023.84	994.243	0.971092	0.944034	1089.05	994.243	1223.9	1.23099	0.608866
1980	C7orf43_chr7_-_99752043_99756302	313	387	364	795.235	903.65	1.13633	0.760915	795.235	1041.03	1.30909	0.519316	920.43	1041.03	903.65	0.868033	0.735473
1981	SPSB3_chr16_-_1826713_1832581	354	410	537	904.653	1307.54	1.44535	0.37063	904.653	1111.21	1.22833	0.617337	1116.27	1111.21	1307.54	1.17668	0.692474
1982	FAM133A_chrX_+_92929012_92967273	25	58	19	15.6312	12.239	0.782991	0.912669	15.6312	33.1414	2.12022	0.650117	20.4994	33.1414	12.239	0.369297	0.549887
1983	LOC90834_chr22_-_50171538_50173958	17	37	33	25.4006	57.1155	2.24859	0.467246	25.4006	70.1819	2.763	0.359146	51.2787	70.1819	57.1155	0.813822	0.85679
1984	TMEM198_chr2_+_220408745_220415317	64	215	214	172.92	587.474	3.39738	0.0120964	172.92	656.981	3.79934	0.00635722	475.898	656.981	587.474	0.894203	0.814243
1985	SLC39A3_chr19_-_2732523_2740074	668	775	631	980.855	911.809	0.929606	0.86175	980.855	1141.43	1.16371	0.715074	1019.38	1141.43	911.809	0.79883	0.588442
1986	DISP2_chr15_+_40650434_40663256	17	9	26	39.0779	71.3944	1.82698	0.637935	39.0779	18.5202	0.473931	0.573798	43.3158	18.5202	71.3944	3.85494	0.302892
1987	C1orf226_chr1_+_162348696_162356608	374	418	287	429.857	367.171	0.854172	0.745976	429.857	522.465	1.21544	0.686198	443.339	522.465	367.171	0.702767	0.464677
1988	FKBP1AP1_chr19_-_58336667_58338830	9	5	1	11.7234	1.01992	0.086999	0.64635	11.7234	5.84849	0.498875	0.888497	6.25335	5.84849	1.01992	0.17439	0.771512
1989	PI4KAP2_chr22_-_21827287_21871780	143	166	110	233.49	201.944	0.864893	0.804713	233.49	295.349	1.26493	0.683343	245.535	295.349	201.944	0.683748	0.508636
1990	ADAMTS13_chr9_+_136279459_136324508	68	18	44	185.62	126.47	0.681339	0.590944	185.62	50.6869	0.273068	0.0769163	121.922	50.6869	126.47	2.49512	0.21061
1991	CBLN3_chr14_-_24895740_24898731	20	13	8	30.2854	10.1992	0.33677	0.561891	30.2854	19.495	0.643709	0.81679	20.1644	19.495	10.1992	0.523171	0.743616
1992	TTYH1_chr19_+_54926605_54947899	215	166	125	545.136	363.092	0.666057	0.360301	545.136	526.364	0.965564	0.939699	482.089	526.364	363.092	0.689811	0.403343
1993	C3orf18_chr3_-_50595456_50608458	363	111	109	470.888	200.924	0.426692	0.107629	470.888	210.546	0.447124	0.127445	296.624	210.546	200.924	0.954303	0.9361
1994	ZMYND12_chr1_-_42896001_42921938	14	4	2	11.7234	2.03984	0.173998	0.715092	11.7234	2.92425	0.249437	0.765951	5.61297	2.92425	2.03984	0.697561	1
1995	C18orf25_chr18_+_43753988_43846955	1290	1578	1454	988.67	1413.61	1.42981	0.380522	988.67	1074.17	1.08648	0.839909	1167.67	1074.17	1413.61	1.316	0.50034
1996	FAM211B_chr22_-_24981591_24989035	197	89	136	508.012	389.61	0.766929	0.593072	508.012	309.97	0.610162	0.320114	405.789	309.97	389.61	1.25693	0.647244
1997	GLB1L3_chr11_+_134146275_134189458	45	251	181	54.709	224.383	4.10138	0.024377	54.709	311.92	5.70143	0.00603511	198.439	311.92	224.383	0.71936	0.582267
1998	ATP13A5_chr3_-_192992831_193096514	6	0	0	5.86168	0	0	0.853085	5.86168	0	0	0.850168	1.97332	0	0	NA	NA
[truncated: 16,456 more rows]
